# Supplementary material for: Computational Study of the Ir-Catalyzed Formation of Allyl Carbamates from CO2
Source: Organometallics. 2024 Aug 5;43(17):1818–26. doi: 10.1021/acs.organomet.4c00177 (PMC11388460; doi:10.1021/acs.organomet.4c00177)
Supplement: Supplementary file 2 — om4c00177_si_002.xyz [file om4c00177_si_002.xyz]

109
A-si, E=-3159.06437428,G=-3158.243871
A-si, E=-3159.06437428,G=-3158.243871, The following geometries are optimized at the PBE0-D3BJ/Def2-TZVPP,SDD[Ir](PCM)//PBE0-D3BJ/Def2-SVP,SDD[Ir](PCM) level of theory. The Electronic (E) and Gibbs free energies (G) are given in Hartree at 298K. The Imaginary frequencies for TS are given in cm-1.
Ir       0.161614000     -1.539115000     -0.696631000
P       -1.675624000     -0.260134000     -0.346819000
N       -1.296898000      1.352761000     -0.586840000
O       -2.523990000     -0.137451000      1.075873000
O       -2.931630000     -0.684179000     -1.364043000
C        1.113365000      3.248057000     -2.697523000
C       -0.068976000      2.583184000     -2.354667000
C       -1.243360000      2.895241000     -3.046015000
C       -1.237230000      3.850899000     -4.060595000
C       -0.053402000      4.505212000     -4.401048000
C        1.122713000      4.199480000     -3.715769000
C       -0.022125000      1.501701000     -1.299990000
C        0.401041000      0.179147000     -1.929223000
H        2.036481000      3.003978000     -2.163557000
C        0.360697000      3.490561000      1.291184000
C       -0.802851000      2.720183000      1.404884000
C       -1.066386000      2.088663000      2.627176000
C       -0.174661000      2.200107000      3.690836000
C        0.997061000      2.944909000      3.554611000
C        1.258708000      3.598998000      2.353623000
C       -1.696017000      2.551154000      0.187405000
C       -3.182023000      2.691118000      0.468030000
H        0.566747000      4.012123000      0.351751000
C       -4.670169000     -1.151541000      0.779512000
C       -3.457587000     -1.070897000      1.445088000
C       -3.152142000     -1.894050000      2.550984000
C       -4.041222000     -2.856916000      2.952742000
C       -5.252883000     -3.061045000      2.243984000
C       -6.148540000     -4.101319000      2.601591000
C       -7.300944000     -4.318642000      1.884109000
C       -7.597299000     -3.504454000      0.768488000
C       -6.755930000     -2.477873000      0.405701000
C       -5.569126000     -2.211062000      1.138082000
C       -4.997398000     -0.182797000     -0.292342000
C       -4.124798000     -0.018881000     -1.354259000
C       -4.432592000      0.799384000     -2.462435000
C       -5.601418000      1.516663000     -2.474319000
C       -6.486982000      1.473274000     -1.366242000
C       -7.661075000      2.268789000     -1.331427000
C       -8.492683000      2.254079000     -0.236827000
C       -8.174310000      1.444086000      0.875900000
C       -7.051050000      0.649391000      0.866672000
C       -6.181890000      0.624180000     -0.255871000
C       -0.656229000     -2.544333000     -2.415592000
C        0.771226000     -2.635627000     -2.450615000
C        1.540656000     -3.896076000     -2.136969000
C        1.047794000     -4.575838000     -0.860649000
C        0.505054000     -3.588047000      0.157067000
C       -0.855021000     -3.284007000      0.298638000
C       -1.936823000     -3.816211000     -0.611229000
C       -1.581520000     -3.712233000     -2.099165000
H       -2.169830000      2.388079000     -2.768521000
H       -2.164971000      4.088602000     -4.587497000
H       -0.048068000      5.255114000     -5.195736000
H        2.054990000      4.708189000     -3.973627000
H        0.754196000      1.791486000     -0.571166000
H       -0.181204000      0.032364000     -2.855894000
H        1.452766000      0.266862000     -2.230046000
H       -1.970991000      1.490472000      2.740002000
H       -0.386962000      1.688614000      4.632549000
H        1.703334000      3.012752000      4.384897000
H        2.166576000      4.196444000      2.239045000
H       -1.442488000      3.381589000     -0.489830000
H       -3.759294000      2.605522000     -0.462896000
H       -3.563330000      1.947201000      1.175783000
H       -3.362380000      3.689651000      0.891744000
H       -2.205980000     -1.737645000      3.070548000
H       -3.814232000     -3.492589000      3.811760000
H       -5.897226000     -4.735341000      3.455692000
H       -7.980866000     -5.125909000      2.165419000
H       -8.500363000     -3.694408000      0.183845000
H       -6.992552000     -1.863934000     -0.464007000
H       -3.726444000      0.832466000     -3.293385000
H       -5.852606000      2.148814000     -3.329412000
H       -7.886023000      2.904528000     -2.191605000
H       -9.390950000      2.875290000     -0.219292000
H       -8.822910000      1.452280000      1.754952000
H       -6.812765000      0.036085000      1.736548000
H       -1.097656000     -1.801118000     -3.086686000
H        1.283051000     -1.969245000     -3.155198000
H        2.600485000     -3.623547000     -2.014315000
H        1.505895000     -4.595962000     -2.993947000
H        0.272725000     -5.322617000     -1.088992000
H        1.871996000     -5.138724000     -0.397244000
H        1.127109000     -3.469783000      1.047575000
H       -1.197509000     -2.988492000      1.293756000
H       -2.854675000     -3.242167000     -0.416294000
H       -2.167798000     -4.861324000     -0.331234000
H       -1.129040000     -4.649612000     -2.459436000
H       -2.509408000     -3.591272000     -2.676873000
C        1.073095000     -0.576296000      1.016458000
H        0.939174000      0.510385000      0.990040000
C        2.123955000     -1.101167000      0.193331000
H        2.580968000     -2.046657000      0.504112000
C        3.080272000     -0.211054000     -0.506484000
C        3.815240000     -0.679242000     -1.607970000
C        3.302321000      1.108277000     -0.084311000
H        3.655754000     -1.704607000     -1.949799000
H        2.782590000      1.484797000      0.799561000
C        4.712498000      0.144706000     -2.279625000
C        4.200831000      1.937035000     -0.757134000
H        5.264561000     -0.242761000     -3.139704000
H        4.356718000      2.960146000     -0.404475000
C        4.905112000      1.463738000     -1.862264000
H        5.607589000      2.112831000     -2.390420000
C        0.739724000     -1.112005000      2.367128000
Cl       1.984808000     -0.614096000      3.596661000
H       -0.207565000     -0.696314000      2.731439000
H        0.705985000     -2.204914000      2.423013000

109
A-re, E=-3159.058619, G=-3158.23995
Ir      -0.055796000     -1.211931000     -1.201311000
P       -1.750922000      0.182703000     -0.635459000
N       -1.276562000      1.772960000     -0.794679000
O       -2.452628000      0.276397000      0.872239000
O       -3.129797000     -0.096729000     -1.531569000
C        1.170664000      3.925480000     -2.466879000
C        0.077967000      3.058104000     -2.397301000
C       -0.960953000      3.204650000     -3.324352000
C       -0.906585000      4.198338000     -4.297758000
C        0.191514000      5.058480000     -4.362652000
C        1.231027000      4.918439000     -3.445173000
C        0.057444000      1.939222000     -1.379197000
C        0.561304000      0.645885000     -2.030399000
H        1.986152000      3.819101000     -1.744994000
C        0.051762000      3.846147000      1.344500000
C       -1.166862000      3.161129000      1.258717000
C       -1.724859000      2.651990000      2.437483000
C       -1.058012000      2.779377000      3.653864000
C        0.176808000      3.424500000      3.717353000
C        0.725074000      3.970318000      2.559338000
C       -1.810438000      2.971496000     -0.105374000
C       -3.324183000      3.068552000     -0.105519000
H        0.476082000      4.297958000      0.443389000
C       -4.333590000     -1.178267000      0.850606000
C       -3.095285000     -0.829173000      1.360982000
C       -2.458502000     -1.562284000      2.386319000
C       -3.038127000     -2.714782000      2.850915000
C       -4.240177000     -3.201487000      2.273005000
C       -4.796802000     -4.443750000      2.672475000
C       -5.934971000     -4.932618000      2.076001000
C       -6.559863000     -4.196127000      1.045218000
C       -6.055375000     -2.979125000      0.648034000
C       -4.893028000     -2.436381000      1.255642000
C       -5.037609000     -0.264527000     -0.080896000
C       -4.420109000      0.213752000     -1.227505000
C       -5.113730000      0.993649000     -2.181063000
C       -6.415868000      1.354098000     -1.959734000
C       -7.068332000      0.990767000     -0.753398000
C       -8.389235000      1.425114000     -0.474411000
C       -8.999309000      1.114208000      0.717857000
C       -8.298602000      0.362030000      1.685719000
C       -7.021638000     -0.087436000      1.437036000
C       -6.370887000      0.191766000      0.205899000
C       -0.932397000     -1.659830000     -3.134932000
C        0.455797000     -1.988528000     -3.159953000
C        0.968856000     -3.407494000     -3.139442000
C        0.370680000     -4.248594000     -2.009602000
C       -0.104534000     -3.428800000     -0.824068000
C       -1.412541000     -2.960257000     -0.678324000
C       -2.481711000     -3.129961000     -1.727655000
C       -2.027340000     -2.716976000     -3.131273000
H       -1.821137000      2.531679000     -3.266245000
H       -1.726651000      4.304691000     -5.012383000
H        0.233507000      5.839045000     -5.125968000
H        2.092623000      5.589321000     -3.486235000
H        0.751750000      2.221552000     -0.569068000
H        0.219007000      0.652143000     -3.078332000
H        1.658631000      0.704464000     -2.073593000
H       -2.684053000      2.135653000      2.403835000
H       -1.505237000      2.365119000      4.560827000
H        0.705984000      3.507622000      4.669268000
H        1.681449000      4.497127000      2.599736000
H       -1.453060000      3.806087000     -0.728386000
H       -3.708887000      3.034768000     -1.133381000
H       -3.808342000      2.267307000      0.466004000
H       -3.619482000      4.029224000      0.340000000
H       -1.510965000     -1.194231000      2.782944000
H       -2.560495000     -3.290135000      3.647381000
H       -4.292874000     -5.012347000      3.458137000
H       -6.349952000     -5.893921000      2.387079000
H       -7.449421000     -4.598197000      0.554879000
H       -6.542229000     -2.423519000     -0.154475000
H       -4.579180000      1.289481000     -3.085455000
H       -6.958070000      1.949240000     -2.698415000
H       -8.909525000      2.025280000     -1.225333000
H      -10.015058000      1.458769000      0.924255000
H       -8.771108000      0.138783000      2.645114000
H       -6.493011000     -0.657367000      2.201525000
H       -1.212848000     -0.724552000     -3.629757000
H        1.116702000     -1.287708000     -3.683171000
H        2.059076000     -3.370426000     -3.015844000
H        0.789829000     -3.885868000     -4.121409000
H       -0.469632000     -4.859702000     -2.376739000
H        1.128205000     -4.960373000     -1.649229000
H        0.446830000     -3.599503000      0.101479000
H       -1.776217000     -2.835211000      0.343675000
H       -3.351788000     -2.530575000     -1.431075000
H       -2.823326000     -4.182010000     -1.717031000
H       -1.678144000     -3.595131000     -3.698521000
H       -2.893970000     -2.329759000     -3.686694000
C        0.898505000     -1.045570000      0.727583000
H        0.597648000     -1.895638000      1.353133000
C        1.930576000     -1.272856000     -0.241519000
H        2.454863000     -0.370482000     -0.575571000
C        2.811179000     -2.457029000     -0.304944000
C        3.744400000     -2.557655000     -1.350872000
C        2.811347000     -3.470617000      0.666089000
H        3.780443000     -1.762104000     -2.100755000
H        2.152121000     -3.386108000      1.532793000
C        4.603083000     -3.646924000     -1.453811000
C        3.664253000     -4.568139000      0.561460000
H        5.313861000     -3.700662000     -2.282480000
H        3.639629000     -5.344628000      1.330400000
C        4.558056000     -4.669151000     -0.503633000
H        5.228871000     -5.527818000     -0.583099000
C        0.839073000      0.240756000      1.481019000
Cl       1.843557000      0.133013000      2.993901000
H       -0.164105000      0.508039000      1.829148000
H        1.251707000      1.080955000      0.912578000

109
TSAB-II-si, E=-3159.03873, G=-3158.219878, Imaginary frequency=-208.8
Ir       1.286456000     -0.067703000      0.269285000
P       -0.687353000      1.087134000      0.345340000
N       -0.375313000      2.717595000      0.281906000
O       -1.730008000      1.053079000      1.627183000
O       -1.711167000      0.610034000     -0.867608000
C        2.071703000      5.133309000     -0.976256000
C        1.089092000      4.149203000     -1.101964000
C        0.224406000      4.191772000     -2.201195000
C        0.340324000      5.198730000     -3.155429000
C        1.329750000      6.175150000     -3.026162000
C        2.195849000      6.139092000     -1.934691000
C        1.011405000      3.023388000     -0.095199000
C        1.716267000      1.792770000     -0.655528000
H        2.742649000      5.113336000     -0.112812000
C        0.260862000      5.575035000      2.188444000
C       -0.354418000      4.321449000      2.133044000
C       -0.225383000      3.461360000      3.228896000
C        0.532191000      3.820999000      4.340333000
C        1.145661000      5.074473000      4.382493000
C        0.997926000      5.954956000      3.311452000
C       -1.081376000      3.879836000      0.874853000
C       -2.582859000      3.747409000      1.072744000
H        0.178693000      6.252465000      1.333346000
C       -3.574938000     -0.337070000      1.041349000
C       -2.517581000     -0.043448000      1.885992000
C       -2.229814000     -0.799545000      3.044702000
C       -2.965814000     -1.928401000      3.302303000
C       -3.976634000     -2.360380000      2.404483000
C       -4.682902000     -3.571948000      2.618341000
C       -5.637479000     -4.000043000      1.726092000
C       -5.919803000     -3.231162000      0.575132000
C       -5.264163000     -2.042868000      0.347698000
C       -4.285313000     -1.564052000      1.257245000
C       -3.950613000      0.609150000     -0.036999000
C       -3.012759000      1.031192000     -0.963354000
C       -3.340327000      1.873249000     -2.047012000
C       -4.621834000      2.342466000     -2.178519000
C       -5.609809000      2.022147000     -1.212231000
C       -6.920068000      2.559481000     -1.298191000
C       -7.859464000      2.287920000     -0.332325000
C       -7.517331000      1.472979000      0.769456000
C       -6.259973000      0.924127000      0.873471000
C       -5.272984000      1.162052000     -0.119392000
C        1.482175000     -2.269594000      0.831591000
C        0.120296000     -1.996938000      0.701487000
C       -0.704705000     -2.375846000     -0.500025000
C       -0.049379000     -1.998603000     -1.830870000
C        0.872661000     -0.793032000     -1.737194000
C        2.269128000     -0.888004000     -1.486091000
C        2.984157000     -2.187415000     -1.221864000
C        2.278078000     -3.063670000     -0.186681000
H       -0.555409000      3.430903000     -2.291852000
H       -0.346021000      5.224737000     -4.005460000
H        1.421304000      6.966266000     -3.774093000
H        2.969289000      6.902886000     -1.823467000
H        1.533426000      3.365014000      0.815404000
H        1.447612000      1.704299000     -1.720585000
H        2.799164000      1.970235000     -0.627253000
H       -0.713790000      2.486408000      3.212823000
H        0.660130000      3.089287000      5.143182000
H        1.745020000      5.361700000      5.249966000
H        1.475280000      6.937858000      3.339302000
H       -0.942124000      4.681852000      0.132412000
H       -3.082033000      3.424715000      0.148848000
H       -2.848522000      3.055987000      1.879600000
H       -2.970419000      4.741862000      1.335675000
H       -1.436339000     -0.474385000      3.724717000
H       -2.760952000     -2.519881000      4.197605000
H       -4.444738000     -4.164726000      3.505106000
H       -6.170880000     -4.937455000      1.898757000
H       -6.662986000     -3.584455000     -0.143414000
H       -5.486486000     -1.461083000     -0.547965000
H       -2.557508000      2.128593000     -2.762970000
H       -4.889679000      2.989202000     -3.017316000
H       -7.164283000      3.205690000     -2.145137000
H       -8.863520000      2.711567000     -0.405833000
H       -8.255702000      1.281038000      1.551289000
H       -6.008960000      0.306977000      1.736499000
H        1.874364000     -2.298579000      1.851462000
H       -0.448038000     -1.849876000      1.623058000
H       -1.679499000     -1.877964000     -0.414821000
H       -0.913629000     -3.460596000     -0.455467000
H        0.516284000     -2.848550000     -2.243703000
H       -0.836445000     -1.777142000     -2.565283000
H        0.552029000      0.059866000     -2.341171000
H        2.906877000     -0.110396000     -1.920981000
H        3.996652000     -1.944086000     -0.873194000
H        3.118890000     -2.735544000     -2.173163000
H        1.606937000     -3.785282000     -0.676685000
H        3.022553000     -3.670142000      0.349691000
C        2.186339000      0.807558000      2.098039000
C        1.106504000      0.161707000      2.728445000
C        3.240922000      0.097265000      1.460361000
C        4.606915000      2.150743000      0.885721000
C        5.753942000      2.725201000      0.344369000
C        4.439832000      0.755576000      0.914631000
H        5.856997000      3.812942000      0.335047000
C        6.769179000      1.921983000     -0.173400000
C        5.487570000     -0.037346000      0.418161000
H        7.668218000      2.374516000     -0.597856000
H        5.402326000     -1.125386000      0.474177000
C        6.634076000      0.534454000     -0.124434000
H        7.431994000     -0.108142000     -0.504253000
H        3.842537000      2.803563000      1.310568000
H        2.180848000      1.898723000      2.105758000
H        1.106150000     -0.899110000      2.951507000
H        0.214486000      0.724998000      2.957527000
H        3.423464000     -0.926495000      1.791327000
Cl       1.118689000      0.345667000      5.220166000

109
TSAB-II-re, E=-3159.031004, G=-3158.211504, Imaginary frequency=-229.8
Ir       1.119686000     -0.632971000     -0.141173000
P       -0.539677000      0.841319000      0.463710000
N        0.113455000      2.331907000      0.773040000
O       -1.516248000      0.654119000      1.793018000
O       -1.695765000      0.944092000     -0.715027000
C        3.017513000      4.470353000      0.344538000
C        1.940307000      3.721099000     -0.130749000
C        1.250635000      4.167910000     -1.264562000
C        1.632891000      5.340613000     -1.909432000
C        2.717386000      6.080118000     -1.432502000
C        3.409065000      5.641518000     -0.305183000
C        1.562108000      2.418357000      0.540395000
C        2.076964000      1.254531000     -0.310252000
H        3.546497000      4.136857000      1.241556000
C        0.925587000      4.879323000      3.125108000
C        0.297097000      3.664700000      2.835462000
C        0.378477000      2.624438000      3.766194000
C        1.097667000      2.779694000      4.948804000
C        1.716799000      3.997838000      5.231185000
C        1.621551000      5.050903000      4.321752000
C       -0.435646000      3.489617000      1.518267000
C       -1.943895000      3.528986000      1.707746000
H        0.883876000      5.693297000      2.395456000
C       -3.481315000     -0.464539000      1.045220000
C       -2.363719000     -0.425001000      1.861512000
C       -2.056978000     -1.446190000      2.789815000
C       -2.833786000     -2.576362000      2.819796000
C       -3.904611000     -2.746180000      1.903362000
C       -4.648998000     -3.952986000      1.857688000
C       -5.659954000     -4.125108000      0.941921000
C       -5.962887000     -3.092421000      0.026942000
C       -5.272049000     -1.902740000      0.058278000
C       -4.233963000     -1.685942000      1.001784000
C       -3.878826000      0.729185000      0.259720000
C       -2.989749000      1.365470000     -0.590932000
C       -3.373810000      2.443085000     -1.419783000
C       -4.653666000      2.927523000     -1.360875000
C       -5.585641000      2.387788000     -0.437479000
C       -6.889864000      2.931044000     -0.312017000
C       -7.772092000      2.442180000      0.621960000
C       -7.373176000      1.393597000      1.479326000
C       -6.120349000      0.834647000      1.370439000
C       -5.193637000      1.294992000      0.397981000
C        0.553426000     -0.380445000     -2.219384000
C        1.861730000     -0.937535000     -2.168097000
C        2.171433000     -2.370009000     -2.515331000
C        1.224722000     -3.362695000     -1.844583000
C        0.690067000     -2.872165000     -0.515939000
C       -0.537091000     -2.234695000     -0.371483000
C       -1.408947000     -1.907774000     -1.555938000
C       -0.675889000     -1.153126000     -2.673730000
H        0.395516000      3.591495000     -1.630852000
H        1.082150000      5.682781000     -2.789149000
H        3.018476000      7.000656000     -1.938182000
H        4.254392000      6.218018000      0.078218000
H        2.058909000      2.406231000      1.526264000
H        1.981599000      1.552195000     -1.366163000
H        3.156620000      1.168467000     -0.124232000
H       -0.102263000      1.665624000      3.567391000
H        1.193313000      1.915992000      5.612086000
H        2.283885000      4.122754000      6.157089000
H        2.108361000      6.006285000      4.533982000
H       -0.180095000      4.363676000      0.898074000
H       -2.478339000      3.448536000      0.752027000
H       -2.305542000      2.748170000      2.385901000
H       -2.193414000      4.504666000      2.147774000
H       -1.215435000     -1.320855000      3.477717000
H       -2.615323000     -3.371030000      3.536845000
H       -4.393965000     -4.749673000      2.560993000
H       -6.222024000     -5.061183000      0.912271000
H       -6.750944000     -3.240223000     -0.715042000
H       -5.511527000     -1.115415000     -0.657755000
H       -2.626162000      2.866369000     -2.092758000
H       -4.961831000      3.754576000     -2.004819000
H       -7.174989000      3.758060000     -0.967266000
H       -8.772050000      2.871826000      0.713964000
H       -8.062581000      1.025691000      2.242668000
H       -5.826489000      0.034599000      2.050117000
H        0.504255000      0.692081000     -2.429221000
H        2.695276000     -0.247795000     -2.341383000
H        3.202386000     -2.583386000     -2.205953000
H        2.153207000     -2.489182000     -3.614845000
H        0.375006000     -3.603492000     -2.501676000
H        1.755273000     -4.310060000     -1.672672000
H        1.072433000     -3.397457000      0.358073000
H       -1.042284000     -2.324716000      0.593579000
H       -2.266356000     -1.320635000     -1.210006000
H       -1.830944000     -2.854745000     -1.939192000
H       -0.375092000     -1.844888000     -3.476813000
H       -1.375628000     -0.442678000     -3.134765000
C        1.955484000     -1.469780000      1.731092000
C        1.356224000     -0.354223000      2.334183000
C        3.057553000     -1.326524000      0.847429000
C        4.977639000     -2.106296000     -0.492154000
C        5.792758000     -3.098581000     -1.026018000
C        3.891502000     -2.425995000      0.340334000
H        6.627681000     -2.824290000     -1.675194000
C        5.544820000     -4.440304000     -0.732467000
C        3.678059000     -3.776362000      0.655880000
H        6.181674000     -5.223142000     -1.150591000
H        2.884632000     -4.058356000      1.350656000
C        4.490610000     -4.771654000      0.118297000
H        4.305755000     -5.816588000      0.378759000
H        5.170221000     -1.056582000     -0.730483000
H        1.541006000     -2.449112000      1.974144000
H        0.372104000     -0.426941000      2.766340000
H        1.866790000      0.605374000      2.390966000
H        3.599492000     -0.381007000      0.916644000
Cl       1.536815000     -0.714917000      4.856356000

109
B-si, E=-3159.058836, G=-3158.238665
Ir      -0.219952000     -1.103301000     -1.013580000
P       -2.092440000     -0.029902000     -0.346064000
N       -1.782291000      1.608717000     -0.307935000
O       -2.804329000     -0.228637000      1.106455000
O       -3.365202000     -0.349721000     -1.355862000
C        0.364909000      4.072404000     -2.041240000
C       -0.729525000      3.220932000     -1.865412000
C       -1.935638000      3.529587000     -2.501804000
C       -2.042923000      4.663754000     -3.303219000
C       -0.942887000      5.503330000     -3.482166000
C        0.262472000      5.204735000     -2.848103000
C       -0.567059000      1.959049000     -1.049178000
C       -0.153166000      0.800428000     -1.951530000
H        1.309065000      3.844855000     -1.536704000
C       -0.144380000      3.419870000      1.902737000
C       -1.280343000      2.600081000      1.901791000
C       -1.489771000      1.750423000      2.995365000
C       -0.569042000      1.695634000      4.039277000
C        0.572574000      2.496719000      4.014827000
C        0.779039000      3.367574000      2.946736000
C       -2.202823000      2.622373000      0.695301000
C       -3.682742000      2.631554000      1.031636000
H        0.014452000      4.115514000      1.073105000
C       -4.941540000     -1.259166000      0.802668000
C       -3.685218000     -1.256126000      1.386531000
C       -3.249806000     -2.242831000      2.290959000
C       -4.082969000     -3.295329000      2.571828000
C       -5.350283000     -3.413635000      1.946332000
C       -6.183978000     -4.537762000      2.180461000
C       -7.386791000     -4.674966000      1.529206000
C       -7.799450000     -3.691749000      0.602548000
C       -7.020367000     -2.583000000      0.363226000
C       -5.784288000     -2.397352000      1.037522000
C       -5.372080000     -0.143900000     -0.073188000
C       -4.593214000      0.234193000     -1.152618000
C       -5.014018000      1.197668000     -2.092739000
C       -6.208626000      1.846624000     -1.911564000
C       -7.001641000      1.587643000     -0.763938000
C       -8.197805000      2.310104000     -0.518577000
C       -8.936314000      2.086921000      0.619083000
C       -8.499235000      1.133067000      1.565071000
C       -7.353064000      0.403727000      1.347715000
C       -6.578275000      0.593031000      0.173185000
C       -1.280522000     -1.818093000     -2.809236000
C        0.107503000     -1.932702000     -3.028195000
C        0.837636000     -3.249317000     -3.006843000
C        0.548614000     -4.114041000     -1.772385000
C        0.093421000     -3.351440000     -0.544391000
C       -1.227696000     -3.061048000     -0.248534000
C       -2.400736000     -3.385393000     -1.129260000
C       -2.187299000     -3.017736000     -2.599145000
H       -2.798132000      2.878392000     -2.345113000
H       -2.993764000      4.897101000     -3.788723000
H       -1.027613000      6.394010000     -4.109062000
H        1.126302000      5.861548000     -2.975542000
H        0.237488000      2.146686000     -0.315600000
H       -0.817939000      0.790539000     -2.832013000
H        0.856789000      0.984692000     -2.338716000
H       -2.365715000      1.102986000      3.021747000
H       -0.739632000      1.009482000      4.871804000
H        1.297298000      2.444225000      4.830579000
H        1.661317000      4.011987000      2.925417000
H       -2.007007000      3.573903000      0.177040000
H       -4.287040000      2.701007000      0.116891000
H       -4.006389000      1.747549000      1.591750000
H       -3.890954000      3.517831000      1.647918000
H       -2.234319000     -2.209513000      2.711672000
H       -3.744017000     -4.076910000      3.255878000
H       -5.841178000     -5.300420000      2.884205000
H       -8.017286000     -5.547484000      1.714897000
H       -8.743032000     -3.814689000      0.065760000
H       -7.348296000     -1.838864000     -0.363448000
H       -4.375834000      1.395347000     -2.955306000
H       -6.549788000      2.588631000     -2.637276000
H       -8.514815000      3.058656000     -1.249144000
H       -9.852355000      2.653502000      0.800500000
H       -9.073627000      0.975744000      2.480820000
H       -7.022390000     -0.324062000      2.089588000
H       -1.772706000     -0.943098000     -3.240007000
H        0.593610000     -1.148864000     -3.620585000
H        1.912042000     -3.035093000     -3.068733000
H        0.593411000     -3.803814000     -3.931803000
H       -0.212075000     -4.876343000     -2.003794000
H        1.455866000     -4.678048000     -1.509532000
H        0.725330000     -3.395456000      0.350957000
H       -1.407688000     -2.928420000      0.825039000
H       -3.288595000     -2.867967000     -0.742152000
H       -2.616796000     -4.464108000     -1.022869000
H       -1.771710000     -3.872164000     -3.155482000
H       -3.161026000     -2.800072000     -3.059939000
C        1.528652000     -0.264472000      0.084017000
H        1.729505000      0.789979000     -0.119726000
C        2.168611000     -1.230167000     -0.714398000
H        2.234454000     -2.244608000     -0.322910000
C        3.161297000     -0.911207000     -1.748872000
C        3.972391000     -1.948917000     -2.240194000
C        3.372706000      0.382349000     -2.256903000
H        3.853105000     -2.955239000     -1.829521000
H        2.797982000      1.226634000     -1.873636000
C        4.931992000     -1.714367000     -3.220330000
C        4.330134000      0.617804000     -3.238740000
H        5.549381000     -2.539666000     -3.582459000
H        4.473359000      1.632186000     -3.618436000
C        5.108975000     -0.429439000     -3.731847000
H        5.859753000     -0.241294000     -4.502644000
C        0.500595000     -0.593710000      1.001763000
Cl      -0.052727000     -3.247979000      2.916167000
H        0.032617000      0.255132000      1.509280000
H        0.480656000     -1.531771000      1.588291000

109
B-re, E=-3159.057517, G=-3158.23795
Ir      -0.234083000     -1.113170000     -1.018941000
P       -2.114286000     -0.047487000     -0.323969000
N       -1.809413000      1.589601000     -0.239747000
O       -2.828665000     -0.297616000      1.121708000
O       -3.392398000     -0.332898000     -1.340547000
C        0.271852000      4.135549000     -1.929607000
C       -0.788082000      3.236711000     -1.779963000
C       -1.989130000      3.490812000     -2.448906000
C       -2.125851000      4.617292000     -3.256585000
C       -1.059487000      5.504014000     -3.410020000
C        0.140550000      5.260198000     -2.743179000
C       -0.593401000      1.985339000     -0.952669000
C       -0.095697000      0.848034000     -1.840563000
H        1.210743000      3.951339000     -1.398641000
C       -0.296749000      3.583547000      1.988472000
C       -1.312308000      2.620624000      1.952005000
C       -1.388217000      1.689137000      2.994863000
C       -0.458145000      1.706706000      4.030895000
C        0.560079000      2.660600000      4.047737000
C        0.635687000      3.604918000      3.026029000
C       -2.259303000      2.589008000      0.765053000
C       -3.727650000      2.538073000      1.146449000
H       -0.237350000      4.328555000      1.188930000
C       -4.965661000     -1.319332000      0.790043000
C       -3.706305000     -1.336310000      1.366255000
C       -3.265635000     -2.356351000      2.231511000
C       -4.100204000     -3.414623000      2.484822000
C       -5.371992000     -3.509683000      1.864160000
C       -6.207053000     -4.638529000      2.068286000
C       -7.413554000     -4.753039000      1.419438000
C       -7.828057000     -3.741250000      0.525082000
C       -7.047752000     -2.627148000      0.316404000
C       -5.808517000     -2.464302000      0.990726000
C       -5.399892000     -0.178688000     -0.049676000
C       -4.624886000      0.232796000     -1.119975000
C       -5.058906000      1.213284000     -2.036528000
C       -6.257262000      1.849311000     -1.835730000
C       -7.042649000      1.559667000     -0.690279000
C       -8.241279000      2.269567000     -0.421395000
C       -8.972318000      2.015195000      0.714500000
C       -8.525071000      1.041164000      1.634872000
C       -7.376528000      0.323180000      1.393748000
C       -6.609030000      0.545003000      0.220102000
C       -1.297725000     -1.665779000     -2.852251000
C        0.087115000     -1.834506000     -3.076278000
C        0.755223000     -3.180693000     -3.166885000
C        0.368295000     -4.132581000     -2.033960000
C       -0.006784000     -3.439593000     -0.742941000
C       -1.299900000     -3.094306000     -0.390391000
C       -2.488320000     -3.314008000     -1.285404000
C       -2.280780000     -2.817144000     -2.721246000
H       -2.825753000      2.803228000     -2.311198000
H       -3.073343000      4.807466000     -3.766936000
H       -1.166701000      6.388575000     -4.042153000
H        0.977783000      5.954110000     -2.850193000
H        0.184200000      2.219602000     -0.203728000
H       -0.684816000      0.861501000     -2.773026000
H        0.935855000      1.078196000     -2.139381000
H       -2.165384000      0.925087000      2.984587000
H       -0.523291000      0.959748000      4.825308000
H        1.292247000      2.667385000      4.858653000
H        1.423457000      4.362203000      3.034089000
H       -2.121485000      3.545281000      0.236698000
H       -4.364578000      2.571776000      0.252379000
H       -3.993876000      1.650738000      1.731041000
H       -3.950764000      3.424479000      1.757238000
H       -2.245510000     -2.331066000      2.640877000
H       -3.763845000     -4.219011000      3.143320000
H       -5.862613000     -5.423314000      2.746458000
H       -8.045300000     -5.629301000      1.581710000
H       -8.774252000     -3.845745000     -0.010989000
H       -7.377656000     -1.860570000     -0.385502000
H       -4.428292000      1.433566000     -2.898996000
H       -6.607104000      2.604389000     -2.543618000
H       -8.566010000      3.033821000     -1.132020000
H       -9.890165000      2.572500000      0.914552000
H       -9.093368000      0.859153000      2.549842000
H       -7.037773000     -0.420204000      2.116275000
H       -1.736749000     -0.745496000     -3.244997000
H        0.599070000     -1.033694000     -3.622215000
H        1.841712000     -3.030140000     -3.166012000
H        0.515792000     -3.626051000     -4.150442000
H       -0.470219000     -4.779016000     -2.337055000
H        1.211230000     -4.807742000     -1.829918000
H        0.649618000     -3.575910000      0.119532000
H       -1.452880000     -3.011512000      0.691949000
H       -3.365527000     -2.823432000     -0.845217000
H       -2.719475000     -4.394744000     -1.279441000
H       -1.941087000     -3.638766000     -3.370986000
H       -3.247518000     -2.488165000     -3.126317000
C        1.455927000     -1.188484000      0.446843000
H        1.551742000     -2.141044000      0.979593000
C        2.109542000     -0.917813000     -0.769210000
H        2.185590000      0.124826000     -1.082022000
C        3.099184000     -1.803788000     -1.391789000
C        3.416203000     -3.073769000     -0.883486000
C        3.749543000     -1.369932000     -2.558469000
H        2.947663000     -3.429046000      0.036023000
H        3.520406000     -0.377975000     -2.957568000
C        4.329109000     -3.891287000     -1.542299000
C        4.661989000     -2.188373000     -3.217384000
H        4.561348000     -4.877308000     -1.133056000
H        5.151594000     -1.834581000     -4.127754000
C        4.949150000     -3.457925000     -2.715501000
H        5.662887000     -4.104803000     -3.230741000
C        0.443046000     -0.340772000      0.946959000
Cl       0.053046000     -3.141288000      2.697512000
H        0.535844000      0.743122000      0.866627000
H       -0.067455000     -0.738507000      1.830338000

123
TSBC-II-cb-S, E=-3061.1824,G=-3060.249281, Imaginary frequency=-146.9
Ir       1.121136000     -0.082573000     -0.177322000
P       -0.901293000      0.848550000      0.107142000
N       -0.777082000      2.511069000     -0.001800000
O       -1.832937000      0.734792000      1.459009000
O       -1.976836000      0.278964000     -1.024272000
C        1.400490000      5.041869000     -1.576492000
C        0.381751000      4.086941000     -1.514616000
C       -0.713091000      4.209769000     -2.376570000
C       -0.784600000      5.263386000     -3.284526000
C        0.240996000      6.207918000     -3.345968000
C        1.334658000      6.094288000     -2.488910000
C        0.513434000      2.912605000     -0.573209000
C        1.151335000      1.727596000     -1.290372000
H        2.256854000      4.957980000     -0.900263000
C        0.336857000      4.554834000      2.276176000
C       -0.771156000      3.704291000      2.165061000
C       -1.175286000      2.990044000      3.299698000
C       -0.465449000      3.091069000      4.494202000
C        0.660195000      3.910401000      4.579421000
C        1.054647000      4.651679000      3.467746000
C       -1.449310000      3.553944000      0.813330000
C       -2.962876000      3.450564000      0.865537000
H        0.637443000      5.158128000      1.414678000
C       -3.720325000     -0.652442000      0.983518000
C       -2.594773000     -0.371396000      1.739692000
C       -2.204830000     -1.156415000      2.845335000
C       -2.913470000     -2.288446000      3.154268000
C       -4.009192000     -2.696125000      2.349911000
C       -4.700750000     -3.906844000      2.610833000
C       -5.734289000     -4.318176000      1.802945000
C       -6.111647000     -3.533484000      0.690784000
C       -5.470762000     -2.346189000      0.420092000
C       -4.413935000     -1.881245000      1.245980000
C       -4.164946000      0.288166000     -0.072289000
C       -3.282695000      0.691074000     -1.059962000
C       -3.679566000      1.500910000     -2.145103000
C       -4.967617000      1.966530000     -2.209857000
C       -5.892449000      1.676335000     -1.173680000
C       -7.204303000      2.216192000     -1.188248000
C       -8.080724000      1.970887000     -0.158031000
C       -7.671672000      1.178988000      0.937731000
C       -6.411644000      0.627281000      0.973468000
C       -5.489065000      0.840879000     -0.084492000
C        0.551436000     -1.093097000     -2.017962000
C        1.968023000     -1.010225000     -1.967358000
C        2.853453000     -2.192575000     -1.658213000
C        2.425322000     -2.976670000     -0.412167000
C        1.669881000     -2.157004000      0.618147000
C        0.282273000     -2.035235000      0.634945000
C       -0.649441000     -2.642259000     -0.382844000
C       -0.212354000     -2.394276000     -1.829410000
H       -1.519235000      3.475044000     -2.315466000
H       -1.648574000      5.350786000     -3.948064000
H        0.184198000      7.035260000     -4.057212000
H        2.138822000      6.833165000     -2.525129000
H        1.178594000      3.220628000      0.253585000
H        0.630735000      1.578254000     -2.252250000
H        2.190039000      1.979298000     -1.541782000
H       -2.045638000      2.336536000      3.247312000
H       -0.792203000      2.519899000      5.366606000
H        1.223250000      3.976659000      5.513156000
H        1.923109000      5.311868000      3.527523000
H       -1.230481000      4.478829000      0.257204000
H       -3.378974000      3.398579000     -0.149966000
H       -3.319402000      2.578097000      1.424094000
H       -3.359199000      4.352330000      1.354037000
H       -1.340476000     -0.836132000      3.430012000
H       -2.623856000     -2.903095000      4.009605000
H       -4.386118000     -4.513613000      3.463645000
H       -6.255596000     -5.255309000      2.010435000
H       -6.916425000     -3.874377000      0.035419000
H       -5.766341000     -1.755051000     -0.447475000
H       -2.943852000      1.729443000     -2.917803000
H       -5.288949000      2.587411000     -3.049457000
H       -7.501005000      2.843222000     -2.032879000
H       -9.086385000      2.396650000     -0.177294000
H       -8.360128000      1.006453000      1.768177000
H       -6.107785000      0.025579000      1.830713000
H        0.044774000     -0.361223000     -2.653440000
H        2.447452000     -0.235774000     -2.577865000
H        3.876427000     -1.816612000     -1.520729000
H        2.895902000     -2.860216000     -2.539784000
H        1.809014000     -3.845678000     -0.691919000
H        3.318905000     -3.392647000      0.076902000
H        2.183238000     -2.002464000      1.574828000
H       -0.169619000     -1.815710000      1.605063000
H       -1.652630000     -2.221446000     -0.225831000
H       -0.741565000     -3.725334000     -0.180213000
H        0.405511000     -3.228733000     -2.196219000
H       -1.103336000     -2.375073000     -2.473394000
C        2.719378000      0.975641000      0.990199000
C        1.565704000      0.695876000      1.787957000
C        3.740374000      0.046117000      0.741103000
C        4.959072000      1.390537000     -1.011060000
C        6.039103000      1.533363000     -1.877583000
C        4.858934000      0.272046000     -0.170670000
H        6.098221000      2.407550000     -2.530270000
C        7.043218000      0.565781000     -1.911752000
C        5.881303000     -0.690343000     -0.210393000
H        7.891366000      0.679958000     -2.591115000
H        5.818974000     -1.544936000      0.466675000
C        6.963036000     -0.545919000     -1.070581000
H        7.752107000     -1.301395000     -1.084759000
H        4.184282000      2.158452000     -0.995638000
H        2.869564000      2.001218000      0.646827000
H        1.630381000     -0.127409000      2.506273000
H        0.993827000      1.561178000      2.136800000
H        3.657887000     -0.938497000      1.190331000
N        4.562959000     -0.393369000      4.823484000
C        4.327380000     -0.614890000      3.468622000
H        4.264524000     -1.157508000      5.416814000
C        5.651791000      0.426056000      5.282019000
H        5.658946000      1.337956000      4.665048000
H        5.449122000      0.739074000      6.322101000
C        7.025193000     -0.235185000      5.199621000
H        7.193748000     -0.521137000      4.148315000
H        7.010001000     -1.172677000      5.783892000
C        8.147371000      0.666302000      5.685828000
H        8.002864000      0.957845000      6.739557000
H        8.195495000      1.594246000      5.092990000
H        9.129087000      0.174196000      5.610605000
O        4.928757000      0.156702000      2.663183000
O        3.528461000     -1.536270000      3.174253000

123
TSBC-II-cb-R, E=-3061.184481,G=-3060.249351, Imaginary frequency=-38.0
Ir       1.230910000     -1.019157000      0.207282000
P       -0.444756000      0.444284000      0.571948000
N        0.161622000      1.957594000      0.865395000
O       -1.519815000      0.341446000      1.811076000
O       -1.494799000      0.440957000     -0.718431000
C        2.989892000      4.075514000     -0.163341000
C        1.773995000      3.400577000     -0.321777000
C        0.803381000      3.932697000     -1.177299000
C        1.041634000      5.116874000     -1.871149000
C        2.258437000      5.783134000     -1.718085000
C        3.227451000      5.259236000     -0.862698000
C        1.549593000      2.088893000      0.399786000
C        1.881423000      0.912834000     -0.506334000
H        3.732328000      3.657935000      0.525361000
C        1.449766000      2.650238000      3.691906000
C        0.115756000      2.519467000      3.280549000
C       -0.798865000      1.943041000      4.169337000
C       -0.384811000      1.478369000      5.416415000
C        0.953766000      1.579128000      5.796994000
C        1.871542000      2.172541000      4.932452000
C       -0.272357000      2.954007000      1.875955000
C       -1.711814000      3.406088000      1.712091000
H        2.190988000      3.108194000      3.031881000
C       -3.651814000     -0.300980000      0.942960000
C       -2.591105000     -0.512186000      1.807510000
C       -2.580678000     -1.560365000      2.752944000
C       -3.612476000     -2.462759000      2.776704000
C       -4.669800000     -2.374621000      1.834098000
C       -5.701823000     -3.346973000      1.793352000
C       -6.701748000     -3.276650000      0.852347000
C       -6.702398000     -2.229101000     -0.095091000
C       -5.724490000     -1.261267000     -0.071356000
C       -4.689145000     -1.292057000      0.899291000
C       -3.691910000      0.909505000      0.089128000
C       -2.626016000      1.214802000     -0.739709000
C       -2.663931000      2.288522000     -1.654046000
C       -3.758066000      3.113813000     -1.688486000
C       -4.835397000      2.922138000     -0.785510000
C       -5.935946000      3.816619000     -0.755092000
C       -6.955007000      3.652396000      0.152831000
C       -6.905968000      2.585505000      1.077054000
C       -5.860218000      1.691214000      1.062030000
C       -4.802695000      1.817782000      0.123146000
C        0.679222000     -1.398815000     -1.867084000
C        2.037637000     -1.761337000     -1.676179000
C        2.526983000     -3.183317000     -1.557717000
C        1.676614000     -4.043759000     -0.620042000
C        1.033109000     -3.257910000      0.508640000
C       -0.251531000     -2.710975000      0.452565000
C       -1.154651000     -2.772495000     -0.751877000
C       -0.446630000     -2.401963000     -2.056942000
H       -0.153736000      3.417375000     -1.279401000
H        0.271871000      5.525477000     -2.531176000
H        2.446347000      6.713822000     -2.259388000
H        4.178945000      5.781265000     -0.729867000
H        2.234274000      2.063235000      1.262456000
H        1.407175000      1.081909000     -1.488143000
H        2.962039000      0.896726000     -0.690583000
H       -1.846628000      1.843246000      3.883210000
H       -1.115316000      1.029895000      6.094943000
H        1.278749000      1.201494000      6.769715000
H        2.928461000      2.261826000      5.195902000
H        0.354624000      3.826795000      1.635870000
H       -1.879139000      3.773313000      0.690162000
H       -2.437216000      2.607066000      1.906407000
H       -1.915370000      4.228418000      2.413009000
H       -1.745341000     -1.615789000      3.453308000
H       -3.619576000     -3.273314000      3.509181000
H       -5.680071000     -4.161949000      2.521238000
H       -7.488317000     -4.034089000      0.827452000
H       -7.483952000     -2.188575000     -0.857235000
H       -5.732773000     -0.462380000     -0.813784000
H       -1.815376000      2.429742000     -2.324858000
H       -3.800551000      3.944390000     -2.397001000
H       -5.950800000      4.649317000     -1.462829000
H       -7.794175000      4.351283000      0.171262000
H       -7.702860000      2.471645000      1.815551000
H       -5.832261000      0.878955000      1.789128000
H        0.503207000     -0.433691000     -2.348903000
H        2.794533000     -1.056920000     -2.039703000
H        3.560232000     -3.145620000     -1.183263000
H        2.589572000     -3.643663000     -2.561860000
H        0.889480000     -4.573471000     -1.178274000
H        2.306014000     -4.831442000     -0.179848000
H        1.396056000     -3.493977000      1.511824000
H       -0.767348000     -2.584196000      1.407676000
H       -1.996359000     -2.086967000     -0.583090000
H       -1.594994000     -3.784748000     -0.813796000
H       -0.050260000     -3.299857000     -2.555482000
H       -1.182348000     -1.973569000     -2.752365000
C        2.767960000     -1.354688000      1.859088000
C        1.545535000     -0.762493000      2.323313000
C        3.751640000     -0.589398000      1.240268000
C        5.800547000     -0.145570000     -0.008801000
C        6.953567000     -0.552889000     -0.671467000
C        4.952512000     -1.090512000      0.593878000
H        7.607090000      0.190087000     -1.134546000
C        7.281852000     -1.907835000     -0.732238000
C        5.299573000     -2.450504000      0.536352000
H        8.189167000     -2.229143000     -1.249627000
H        4.663257000     -3.198467000      1.014344000
C        6.456271000     -2.854468000     -0.120413000
H        6.719548000     -3.914200000     -0.157027000
H        5.544705000      0.912706000      0.094000000
H        2.960901000     -2.411229000      2.047803000
H        0.907883000     -1.383394000      2.960643000
H        1.575771000      0.285658000      2.635262000
H        3.632993000      0.495102000      1.213438000
N        5.202122000      2.556525000      3.966725000
C        4.809323000      1.697610000      2.934250000
H        5.765775000      2.106443000      4.677356000
C        5.418612000      3.960012000      3.732266000
H        4.537587000      4.353395000      3.200334000
H        5.455887000      4.477475000      4.707090000
C        6.669119000      4.290652000      2.922255000
H        6.615641000      3.723231000      1.978786000
H        7.558692000      3.921344000      3.462913000
C        6.808317000      5.775759000      2.632792000
H        6.860096000      6.366524000      3.562507000
H        5.945322000      6.148626000      2.056536000
H        7.715957000      5.995862000      2.050272000
O        4.362345000      2.240500000      1.885112000
O        4.909572000      0.468749000      3.155629000

123
TSBC-t, E=-3061.182612,G=-3060.246896, Imaginary frequency=-236.5
Ir       0.222012000     -0.928130000      0.271259000
P       -1.624309000      0.404303000      0.521243000
N       -1.171991000      1.846341000      1.213252000
O       -2.938134000      0.050651000      1.441940000
O       -2.355332000      0.647968000     -0.949407000
C        1.699496000      4.104399000      1.530643000
C        0.672932000      3.452451000      0.844126000
C        0.064526000      4.099366000     -0.237050000
C        0.475162000      5.372150000     -0.623743000
C        1.507220000      6.014010000      0.063099000
C        2.118992000      5.376260000      1.140959000
C        0.281572000      2.043144000      1.229534000
C        0.971510000      1.057727000      0.293045000
H        2.170687000      3.610379000      2.385181000
C       -0.727998000      3.461120000      4.244663000
C       -1.489380000      2.507600000      3.560904000
C       -1.828236000      1.318001000      4.216458000
C       -1.403568000      1.085825000      5.522493000
C       -0.637909000      2.039456000      6.194289000
C       -0.304551000      3.232038000      5.554483000
C       -1.899157000      2.764512000      2.121670000
C       -3.406027000      2.855291000      1.942218000
H       -0.452967000      4.390625000      3.737166000
C       -4.708810000     -0.607385000     -0.016446000
C       -3.867308000     -0.886581000      1.047238000
C       -3.938072000     -2.078791000      1.798791000
C       -4.812694000     -3.057091000      1.396782000
C       -5.607467000     -2.896932000      0.231147000
C       -6.448901000     -3.938463000     -0.237661000
C       -7.194605000     -3.785099000     -1.382870000
C       -7.122355000     -2.577728000     -2.112539000
C       -6.328116000     -1.542158000     -1.675706000
C       -5.559081000     -1.661797000     -0.488559000
C       -4.719001000      0.742536000     -0.628726000
C       -3.546177000      1.310512000     -1.094614000
C       -3.516308000      2.556558000     -1.756030000
C       -4.675435000      3.273154000     -1.907422000
C       -5.896106000      2.791370000     -1.368528000
C       -7.087895000      3.556434000     -1.453722000
C       -8.256890000      3.108152000     -0.886472000
C       -8.274958000      1.874722000     -0.198195000
C       -7.139802000      1.102090000     -0.111731000
C       -5.921365000      1.522474000     -0.707719000
C        0.123939000     -0.706185000     -1.891915000
C        1.435005000     -1.111206000     -1.526449000
C        1.970306000     -2.501320000     -1.749564000
C        1.010873000     -3.597718000     -1.285813000
C        0.118749000     -3.169661000     -0.136289000
C       -1.167340000     -2.657252000     -0.308143000
C       -1.788400000     -2.385231000     -1.653174000
C       -0.870718000     -1.610401000     -2.602754000
H       -0.750798000      3.597235000     -0.764267000
H       -0.013692000      5.869404000     -1.465187000
H        1.829822000      7.013100000     -0.239188000
H        2.923424000      5.874208000      1.687684000
H        0.630256000      1.881264000      2.264782000
H        0.894666000      1.456815000     -0.731524000
H        2.042157000      1.037459000      0.532393000
H       -2.421525000      0.548738000      3.718614000
H       -1.671902000      0.143452000      6.003297000
H       -0.299173000      1.848619000      7.215791000
H        0.293994000      3.986094000      6.071997000
H       -1.504473000      3.758476000      1.857831000
H       -3.671826000      3.051053000      0.894472000
H       -3.932349000      1.955870000      2.279240000
H       -3.761229000      3.703184000      2.544985000
H       -3.323394000     -2.170184000      2.707183000
H       -4.893353000     -3.984176000      1.969648000
H       -6.485061000     -4.872904000      0.328236000
H       -7.834684000     -4.597006000     -1.735568000
H       -7.698842000     -2.465722000     -3.033776000
H       -6.275122000     -0.617174000     -2.251790000
H       -2.561297000      2.918888000     -2.139768000
H       -4.666664000      4.235555000     -2.424476000
H       -7.054092000      4.518606000     -1.971159000
H       -9.167095000      3.708280000     -0.953276000
H       -9.197466000      1.532726000      0.276532000
H       -7.166894000      0.157831000      0.432758000
H       -0.006955000      0.356774000     -2.109069000
H        2.207445000     -0.334599000     -1.499710000
H        2.920176000     -2.584409000     -1.205262000
H        2.225782000     -2.629743000     -2.818070000
H        0.378187000     -3.942424000     -2.117645000
H        1.587435000     -4.479159000     -0.968883000
H        0.318964000     -3.669911000      0.814531000
H       -1.878265000     -2.804243000      0.509242000
H       -2.715235000     -1.819382000     -1.493215000
H       -2.096154000     -3.348522000     -2.099904000
H       -0.317942000     -2.298156000     -3.261734000
H       -1.488797000     -0.989707000     -3.266326000
C        0.886541000     -1.016331000      2.383412000
C       -0.329923000     -1.694682000      2.548851000
C        1.960516000     -1.557692000      1.619699000
C        4.333897000     -1.624525000      0.901564000
C        5.607691000     -1.075850000      0.791247000
C        3.293738000     -0.936182000      1.547873000
H        6.395679000     -1.634801000      0.280816000
C        5.880633000      0.177436000      1.339561000
C        3.596483000      0.309923000      2.123387000
H        6.879507000      0.611448000      1.255188000
H        2.834629000      0.853727000      2.684158000
C        4.870704000      0.860864000      2.015426000
H        5.076475000      1.832241000      2.471492000
H        4.137993000     -2.618417000      0.491644000
H        0.980485000     -0.035682000      2.852205000
H       -0.439839000     -2.743524000      2.296231000
H       -1.209565000     -1.202611000      2.959842000
H        1.987536000     -2.642746000      1.506475000
N       -1.526208000     -2.530264000      6.490401000
C       -1.426262000     -2.318942000      5.120935000
H       -2.405147000     -2.246500000      6.902704000
C       -0.385645000     -2.741528000      7.337088000
H       -0.705133000     -3.291693000      8.240159000
H        0.313404000     -3.394954000      6.792330000
C        0.347461000     -1.465108000      7.742653000
H       -0.356486000     -0.798920000      8.273455000
H        0.638924000     -0.939113000      6.818829000
C        1.568559000     -1.730270000      8.606534000
H        2.296092000     -2.368583000      8.079307000
H        1.296742000     -2.246845000      9.542069000
H        2.084562000     -0.797627000      8.881363000
O       -2.462386000     -1.931923000      4.529892000
O       -0.290932000     -2.531296000      4.601176000

123
C-S, E=-3061.212353, G=-3060.276614
Ir       0.879781000     -0.507756000     -0.061019000
P       -1.089951000      0.573258000      0.205052000
N       -0.795029000      2.218023000      0.370237000
O       -2.165077000      0.378616000      1.451245000
O       -2.131764000      0.331585000     -1.079668000
C        1.752936000      4.683875000     -0.680178000
C        0.625270000      3.866620000     -0.803735000
C       -0.400257000      4.260782000     -1.669482000
C       -0.297836000      5.442945000     -2.399146000
C        0.835062000      6.248337000     -2.276177000
C        1.861162000      5.864838000     -1.413398000
C        0.568768000      2.554249000     -0.056989000
C        1.150027000      1.427636000     -0.907384000
H        2.557611000      4.386325000     -0.000706000
C        0.395533000      3.756551000      2.986841000
C       -0.779408000      3.050490000      2.696096000
C       -1.294248000      2.190642000      3.674387000
C       -0.627483000      2.007294000      4.883685000
C        0.565834000      2.682545000      5.141873000
C        1.070569000      3.569046000      4.192920000
C       -1.397950000      3.189886000      1.313733000
C       -2.914976000      3.254879000      1.295518000
H        0.788111000      4.466180000      2.252856000
C       -4.141739000     -0.665524000      0.611527000
C       -3.062385000     -0.655120000      1.479864000
C       -2.867979000     -1.657031000      2.455329000
C       -3.725891000     -2.724615000      2.513751000
C       -4.786437000     -2.850488000      1.579373000
C       -5.636263000     -3.986295000      1.579616000
C       -6.637419000     -4.120162000      0.646805000
C       -6.821274000     -3.120717000     -0.334291000
C       -6.022616000     -2.000297000     -0.352148000
C       -4.993736000     -1.819869000      0.609361000
C       -4.376535000      0.484300000     -0.293402000
C       -3.364878000      0.916206000     -1.134733000
C       -3.564799000      1.937017000     -2.089297000
C       -4.774538000      2.578802000     -2.158121000
C       -5.816685000      2.253288000     -1.251721000
C       -7.046203000      2.960958000     -1.260213000
C       -8.035395000      2.670923000     -0.350639000
C       -7.826406000      1.661137000      0.614772000
C       -6.650959000      0.946166000      0.639142000
C       -5.617140000      1.204096000     -0.299633000
C        0.476335000     -1.261171000     -2.030586000
C        1.890754000     -1.272891000     -1.803941000
C        2.683856000     -2.531258000     -1.534624000
C        2.056325000     -3.409679000     -0.449707000
C        1.238310000     -2.624899000      0.562663000
C       -0.145536000     -2.429271000      0.449670000
C       -0.985275000     -2.886207000     -0.719115000
C       -0.371846000     -2.526059000     -2.075888000
H       -1.290637000      3.633583000     -1.751368000
H       -1.110035000      5.740257000     -3.067448000
H        0.914965000      7.176368000     -2.847278000
H        2.749569000      6.492004000     -1.305468000
H        1.203508000      2.657780000      0.842310000
H        0.694082000      1.468794000     -1.912598000
H        2.221720000      1.629356000     -1.045716000
H       -2.215354000      1.641926000      3.480555000
H       -1.041747000      1.325208000      5.630395000
H        1.094069000      2.526689000      6.085712000
H        1.993163000      4.120245000      4.390743000
H       -1.053277000      4.160822000      0.924612000
H       -3.278524000      3.399011000      0.268643000
H       -3.392874000      2.356588000      1.701156000
H       -3.237087000      4.116203000      1.898624000
H       -2.030270000     -1.550006000      3.146749000
H       -3.586570000     -3.503330000      3.267267000
H       -5.470907000     -4.761009000      2.332688000
H       -7.281980000     -5.002019000      0.653690000
H       -7.600891000     -3.240420000     -1.090162000
H       -6.168855000     -1.241083000     -1.121385000
H       -2.741857000      2.183391000     -2.761950000
H       -4.941431000      3.365303000     -2.898044000
H       -7.187196000      3.752452000     -2.000771000
H       -8.975817000      3.226421000     -0.363591000
H       -8.603058000      1.448501000      1.353103000
H       -6.500469000      0.175735000      1.396238000
H        0.103185000     -0.451286000     -2.666189000
H        2.467110000     -0.491145000     -2.313687000
H        3.692486000     -2.227320000     -1.217332000
H        2.823166000     -3.106745000     -2.470430000
H        1.419105000     -4.188781000     -0.896894000
H        2.848633000     -3.952544000      0.088393000
H        1.631046000     -2.614483000      1.584128000
H       -0.692737000     -2.306201000      1.387350000
H       -1.975186000     -2.413866000     -0.629526000
H       -1.161494000     -3.975638000     -0.638904000
H        0.235567000     -3.360640000     -2.461336000
H       -1.180732000     -2.386002000     -2.808207000
C        2.529037000      0.093211000      1.237857000
C        1.299229000      0.066918000      1.969286000
C        3.683369000     -0.805973000      1.595741000
C        4.893534000      0.039066000     -0.472160000
C        6.051216000      0.176008000     -1.238456000
C        4.929737000     -0.605634000      0.766942000
H        6.000428000      0.680373000     -2.206650000
C        7.264466000     -0.326047000     -0.773393000
C        6.153894000     -1.107336000      1.225959000
H        8.171998000     -0.217516000     -1.372246000
H        6.195640000     -1.607836000      2.195944000
C        7.311305000     -0.969064000      0.464441000
H        8.257667000     -1.366848000      0.839449000
H        3.943280000      0.420072000     -0.847045000
H        2.876490000      1.093588000      0.952864000
H        1.111354000     -0.750145000      2.673990000
H        0.861102000      1.016418000      2.288602000
H        3.394959000     -1.863755000      1.550549000
N        3.637379000     -0.774157000      5.140146000
C        3.478915000     -1.311777000      3.908868000
H        3.309634000     -1.356853000      5.898761000
C        4.293216000      0.480587000      5.431156000
H        3.988383000      1.217340000      4.671759000
H        3.902084000      0.841355000      6.396277000
C        5.813873000      0.395570000      5.482536000
H        6.170280000      0.017801000      4.510513000
H        6.106234000     -0.353190000      6.238756000
C        6.457992000      1.736654000      5.789436000
H        6.127558000      2.130222000      6.764641000
H        6.198476000      2.486648000      5.024994000
H        7.554862000      1.659206000      5.817697000
O        4.052339000     -0.545628000      2.968501000
O        2.895496000     -2.356994000      3.688321000

123
C-R, E=-3061.218932, G=-3060.283089
Ir       0.708318000     -0.746917000      0.039799000
P       -1.170433000      0.499440000      0.254189000
N       -0.756719000      2.089229000      0.587616000
O       -2.367452000      0.301971000      1.383989000
O       -2.112731000      0.457062000     -1.128513000
C        2.061079000      4.400718000      0.042124000
C        0.906068000      3.691615000     -0.306594000
C        0.034816000      4.233881000     -1.256696000
C        0.316182000      5.459168000     -1.856856000
C        1.475784000      6.156947000     -1.515388000
C        2.345390000      5.624607000     -0.563969000
C        0.663336000      2.331990000      0.304709000
C        1.203953000      1.226756000     -0.594840000
H        2.733696000      3.987641000      0.801103000
C        0.300959000      3.132911000      3.466139000
C       -0.932134000      2.669332000      2.987125000
C       -1.699804000      1.847508000      3.821516000
C       -1.230221000      1.467459000      5.076855000
C        0.017656000      1.902347000      5.524316000
C        0.779233000      2.744161000      4.717081000
C       -1.354965000      3.023909000      1.569482000
C       -2.841502000      3.272587000      1.386357000
H        0.905211000      3.805110000      2.852013000
C       -4.335573000     -0.501202000      0.296880000
C       -3.339933000     -0.650614000      1.248743000
C       -3.312322000     -1.739729000      2.147033000
C       -4.252997000     -2.731610000      2.043450000
C       -5.231913000     -2.693391000      1.016779000
C       -6.164158000     -3.749363000      0.849081000
C       -7.084082000     -3.724562000     -0.172443000
C       -7.100020000     -2.639581000     -1.076814000
C       -6.218689000     -1.592801000     -0.931756000
C       -5.270231000     -1.575906000      0.124619000
C       -4.399978000      0.733713000     -0.519701000
C       -3.285988000      1.147119000     -1.231464000
C       -3.320693000      2.256668000     -2.103819000
C       -4.467062000      3.000162000     -2.216584000
C       -5.608980000      2.689093000     -1.433760000
C       -6.775366000      3.495064000     -1.482433000
C       -7.861960000      3.215626000     -0.687892000
C       -7.818249000      2.116878000      0.198725000
C       -6.707571000      1.306633000      0.257700000
C       -5.576666000      1.552677000     -0.565163000
C        0.464321000     -1.255380000     -2.032824000
C        1.840032000     -1.411163000     -1.663885000
C        2.509642000     -2.746149000     -1.436992000
C        1.679530000     -3.681754000     -0.555144000
C        0.815393000     -2.938900000      0.449827000
C       -0.528625000     -2.606750000      0.233255000
C       -1.271360000     -2.849849000     -1.059101000
C       -0.476985000     -2.424016000     -2.298643000
H       -0.877757000      3.688884000     -1.508506000
H       -0.375194000      5.875034000     -2.594417000
H        1.696305000      7.118625000     -1.985213000
H        3.249940000      6.170012000     -0.283077000
H        1.218049000      2.304996000      1.258307000
H        0.808421000      1.386497000     -1.614020000
H        2.290546000      1.336215000     -0.683016000
H       -2.670808000      1.488239000      3.481499000
H       -1.844505000      0.822882000      5.710873000
H        0.389795000      1.593765000      6.504300000
H        1.752775000      3.102308000      5.057732000
H       -0.858655000      3.978623000      1.334339000
H       -3.049448000      3.583997000      0.353316000
H       -3.457066000      2.392527000      1.603519000
H       -3.152735000      4.083508000      2.060882000
H       -2.534547000     -1.756564000      2.912650000
H       -4.244456000     -3.575358000      2.737550000
H       -6.128737000     -4.591595000      1.544834000
H       -7.793336000     -4.546263000     -0.294696000
H       -7.814895000     -2.633290000     -1.902876000
H       -6.235231000     -0.765861000     -1.642711000
H       -2.423214000      2.489014000     -2.679131000
H       -4.505842000      3.856604000     -2.894031000
H       -6.787986000      4.353390000     -2.159095000
H       -8.752268000      3.847065000     -0.730065000
H       -8.672093000      1.910729000      0.848354000
H       -6.685009000      0.467611000      0.954077000
H        0.227623000     -0.355293000     -2.609570000
H        2.530816000     -0.630708000     -2.003548000
H        3.475631000     -2.545872000     -0.949577000
H        2.749525000     -3.231646000     -2.402869000
H        1.038158000     -4.332509000     -1.169068000
H        2.348569000     -4.362317000     -0.006651000
H        1.112782000     -3.052701000      1.497535000
H       -1.161723000     -2.528805000      1.120572000
H       -2.212920000     -2.281930000     -1.017936000
H       -1.562193000     -3.915796000     -1.119710000
H        0.094691000     -3.273318000     -2.705495000
H       -1.183081000     -2.137436000     -3.091979000
C        2.295112000     -0.696638000      1.539650000
C        1.029543000     -0.427308000      2.149418000
C        3.348236000      0.370001000      1.481079000
C        4.916186000      0.999433000     -0.387811000
C        5.978924000      0.723378000     -1.248014000
C        4.503173000      0.060861000      0.562147000
H        6.283013000      1.465349000     -1.990342000
C        6.653822000     -0.492235000     -1.155700000
C        5.199135000     -1.149748000      0.658385000
H        7.486712000     -0.711057000     -1.828357000
H        4.904332000     -1.885221000      1.410963000
C        6.266012000     -1.425693000     -0.193108000
H        6.798138000     -2.376492000     -0.107917000
H        4.402900000      1.962556000     -0.449524000
H        2.712837000     -1.699214000      1.672923000
H        0.549099000     -1.207755000      2.750753000
H        0.826825000      0.580650000      2.525867000
H        2.912234000      1.326874000      1.186836000
N        4.461378000      1.883801000      4.502946000
C        3.983268000      1.837755000      3.238704000
H        4.733914000      1.005137000      4.923171000
C        4.818906000      3.134072000      5.131842000
H        4.785647000      2.980933000      6.222475000
H        4.041389000      3.871447000      4.881393000
C        6.183583000      3.671736000      4.711616000
H        6.153124000      3.876612000      3.628634000
H        6.333071000      4.646000000      5.206873000
C        7.335440000      2.735684000      5.036919000
H        7.401236000      2.538406000      6.119738000
H        8.299297000      3.158585000      4.716879000
H        7.217534000      1.767142000      4.525834000
O        3.862003000      0.568176000      2.821991000
O        3.690757000      2.819219000      2.580966000

123
C-t, E=-3061.22632, G=-3060.281293
Ir       0.478640000     -1.133218000     -0.812273000
P       -1.396801000      0.059109000     -0.309844000
N       -1.044539000      1.689121000     -0.413313000
O       -2.289123000      0.088596000      1.087399000
O       -2.627289000     -0.332044000     -1.381565000
C        1.171302000      4.053313000     -2.096894000
C        0.115231000      3.138959000     -2.044615000
C       -0.991408000      3.335430000     -2.878248000
C       -1.039476000      4.420911000     -3.748609000
C        0.023162000      5.325187000     -3.800903000
C        1.128812000      5.138142000     -2.972958000
C        0.211338000      1.935139000     -1.136892000
C        0.583177000      0.684847000     -1.926683000
H        2.033357000      3.909328000     -1.437952000
C        0.250831000      3.142859000      2.100179000
C       -1.077930000      2.789332000      1.832232000
C       -1.904076000      2.453260000      2.910738000
C       -1.415139000      2.463655000      4.216623000
C       -0.087044000      2.806346000      4.468165000
C        0.744353000      3.144768000      3.402510000
C       -1.573184000      2.808703000      0.393911000
C       -3.070070000      3.016521000      0.251806000
H        0.922499000      3.424270000      1.286881000
C       -4.339197000     -1.081458000      0.720647000
C       -3.140462000     -0.940853000      1.401116000
C       -2.764663000     -1.805327000      2.451514000
C       -3.570950000     -2.863025000      2.783351000
C       -4.761392000     -3.122190000      2.056625000
C       -5.564929000     -4.256626000      2.339212000
C       -6.691853000     -4.526667000      1.599423000
C       -7.053726000     -3.671876000      0.534675000
C       -6.303127000     -2.555423000      0.245442000
C       -5.146921000     -2.233479000      1.004395000
C       -4.738100000     -0.085275000     -0.299803000
C       -3.874060000      0.216798000     -1.339979000
C       -4.255778000      1.056045000     -2.409713000
C       -5.486807000      1.659010000     -2.400417000
C       -6.369630000      1.480413000     -1.304040000
C       -7.612338000      2.161532000     -1.240278000
C       -8.443498000      2.016200000     -0.154752000
C       -8.055707000      1.184857000      0.919478000
C       -6.863687000      0.498441000      0.880455000
C       -5.991376000      0.608841000     -0.234612000
C       -0.404309000     -2.054903000     -2.549011000
C        1.020811000     -2.101547000     -2.658964000
C        1.854989000     -3.341058000     -2.440670000
C        1.427644000     -4.118187000     -1.195604000
C        0.899539000     -3.217634000     -0.093370000
C       -0.456288000     -2.956828000      0.126395000
C       -1.568016000     -3.462001000     -0.761786000
C       -1.287303000     -3.261580000     -2.256002000
H       -1.824448000      2.630883000     -2.826548000
H       -1.912319000      4.565301000     -4.390478000
H       -0.014703000      6.177978000     -4.483004000
H        1.961501000      5.845234000     -3.002221000
H        1.014812000      2.141608000     -0.409076000
H       -0.105879000      0.608223000     -2.787057000
H        1.579823000      0.823988000     -2.362162000
H       -2.942842000      2.172786000      2.731473000
H       -2.078946000      2.198207000      5.043442000
H        0.299422000      2.807524000      5.490188000
H        1.786310000      3.418994000      3.575801000
H       -1.100661000      3.689552000     -0.067904000
H       -3.334605000      3.141741000     -0.806127000
H       -3.654707000      2.177563000      0.648162000
H       -3.366760000      3.926684000      0.792955000
H       -1.828619000     -1.608348000      2.975462000
H       -3.288041000     -3.534206000      3.597777000
H       -5.261760000     -4.920377000      3.153024000
H       -7.299874000     -5.406213000      1.822921000
H       -7.934499000     -3.901691000     -0.069415000
H       -6.588792000     -1.910507000     -0.586243000
H       -3.551994000      1.197342000     -3.231590000
H       -5.791824000      2.305179000     -3.227057000
H       -7.891521000      2.815989000     -2.070090000
H       -9.395370000      2.550485000     -0.114359000
H       -8.705592000      1.089380000      1.792465000
H       -6.573062000     -0.133472000      1.720661000
H       -0.895860000     -1.287575000     -3.154788000
H        1.474216000     -1.384716000     -3.353676000
H        2.902853000     -3.020429000     -2.326905000
H        1.830669000     -3.990825000     -3.336740000
H        0.664438000     -4.869383000     -1.448261000
H        2.283138000     -4.688662000     -0.802883000
H        1.540933000     -3.124622000      0.783916000
H       -0.743982000     -2.714446000      1.152998000
H       -2.490947000     -2.929512000     -0.490508000
H       -1.757502000     -4.527952000     -0.534286000
H       -0.833613000     -4.165106000     -2.693129000
H       -2.244860000     -3.128968000     -2.780414000
C        2.480461000     -0.764598000     -0.082435000
H        3.001554000     -1.707411000      0.115596000
C        1.540207000     -0.321337000      0.911766000
H        1.378152000      0.759263000      0.959491000
C        1.407170000     -0.922425000      2.261263000
C        0.437519000     -0.412418000      3.139503000
C        2.273797000     -1.910100000      2.755573000
H       -0.230061000      0.376503000      2.788888000
H        3.081699000     -2.285676000      2.123823000
C        0.323352000     -0.881541000      4.444593000
C        2.152440000     -2.393538000      4.058036000
H       -0.435239000     -0.451045000      5.103479000
H        2.842346000     -3.163469000      4.413328000
C        1.174553000     -1.884762000      4.911300000
H        1.086299000     -2.255405000      5.935352000
C        3.411025000      0.226420000     -0.716898000
H        3.913782000     -0.185478000     -1.602310000
H        2.918940000      1.165737000     -0.986033000
N        4.966176000      1.330628000      2.219803000
C        4.177088000      1.475702000      1.130518000
H        5.507251000      0.475682000      2.259115000
C        4.713935000      2.045219000      3.447446000
H        5.677331000      2.256515000      3.941143000
H        4.275272000      3.016209000      3.172586000
C        3.784198000      1.293316000      4.394015000
H        4.210752000      0.296527000      4.600292000
H        2.828008000      1.108326000      3.877643000
C        3.543168000      2.031512000      5.698979000
H        3.104091000      3.027318000      5.524592000
H        4.479773000      2.182031000      6.260161000
H        2.851112000      1.473182000      6.346638000
O        4.462567000      0.528205000      0.215408000
O        3.341713000      2.347107000      0.982057000

36
amine-co2-dabco, E=-707.9249507, G=-707.6466923
N       -7.088910000      3.114687000      0.974003000
C       -6.869838000      4.372814000      0.502578000
H       -6.548917000      2.878760000      1.795975000
C       -7.757158000      2.064626000      0.245320000
H       -8.140382000      1.333151000      0.976036000
H       -8.634927000      2.498866000     -0.257116000
C       -6.878889000      1.361352000     -0.784276000
H       -5.990681000      0.948097000     -0.275473000
H       -6.508337000      2.120767000     -1.492479000
C       -7.616362000      0.262365000     -1.530179000
H       -8.491435000      0.662561000     -2.067332000
H       -7.981345000     -0.517150000     -0.841560000
H       -6.968182000     -0.228128000     -2.271574000
O       -6.177464000      5.185504000      1.102820000
O       -7.485929000      4.613296000     -0.640532000
N       -6.955957000      7.063503000     -1.344190000
N       -6.230170000      9.443692000     -1.785003000
C       -7.566452000      7.532569000     -2.590138000
C       -7.385909000      7.919839000     -0.231022000
C       -5.492738000      7.115185000     -1.461441000
C       -7.114687000      8.995867000     -2.850881000
C       -5.058987000      8.578457000     -1.732040000
C       -6.934368000      9.376121000     -0.510922000
H       -8.659623000      7.449827000     -2.490010000
H       -6.948843000      7.499892000      0.686105000
H       -8.480478000      7.836950000     -0.145095000
H       -5.195609000      6.439148000     -2.278262000
H       -5.079988000      6.707956000     -0.527320000
H       -6.580315000      9.082363000     -3.809929000
H       -7.979205000      9.676414000     -2.898371000
H       -4.387804000      8.947280000     -0.940891000
H       -4.515532000      8.666029000     -2.686013000
H       -7.794681000     10.062693000     -0.549409000
H       -6.261370000      9.742876000      0.279653000
H       -7.294412000      5.589553000     -0.931525000
H       -7.258210000      6.854630000     -3.400900000

22
dabcoH-Cl, E=-805.7730384, G=-805.6133061
N       -7.910390000      7.762026000     -2.685164000
N       -6.081511000      8.437228000     -1.119607000
C       -7.497208000      9.124458000     -2.987076000
C       -8.398590000      7.691055000     -1.315905000
C       -6.779711000      6.860263000     -2.848655000
C       -6.365757000      9.565330000     -2.025362000
C       -5.632183000      7.262832000     -1.889479000
C       -7.279081000      8.102171000     -0.327531000
H       -8.370049000      9.787618000     -2.895809000
H       -8.742056000      6.665597000     -1.115312000
H       -9.271705000      8.352744000     -1.217077000
H       -6.446074000      6.896843000     -3.896170000
H       -7.115543000      5.832028000     -2.648605000
H       -5.429084000      9.815473000     -2.542187000
H       -6.638029000     10.427205000     -1.400636000
H       -5.372971000      6.476403000     -1.167272000
H       -4.708717000      7.547306000     -2.412390000
H       -7.533125000      8.986049000      0.273559000
H       -6.997596000      7.300248000      0.368665000
H       -5.222106000      8.750273000     -0.383246000
H       -7.161917000      9.168435000     -4.033765000
Cl      -4.015180000      9.175533000      0.653644000

109
TS A->D, E=-3158.983913, G=-3158.170494, Imaginary frequency=-282.9
Ir       0.952911000     -0.426209000     -1.009927000
P       -0.952332000      0.626129000     -0.590315000
N       -0.882828000      2.259980000     -1.025231000
O       -1.906186000      0.726758000      0.785864000
O       -2.113297000     -0.073018000     -1.591520000
C        1.259933000      4.357010000     -3.204818000
C        0.174037000      3.544794000     -2.862660000
C       -1.026864000      3.697877000     -3.563319000
C       -1.136999000      4.636331000     -4.587179000
C       -0.045692000      5.435909000     -4.928076000
C        1.154562000      5.292940000     -4.232564000
C        0.347051000      2.489803000     -1.795353000
C        0.822029000      1.169035000     -2.403919000
H        2.201644000      4.247288000     -2.658488000
C        0.510957000      4.590980000      0.808732000
C       -0.613015000      3.762505000      0.928461000
C       -0.920397000      3.239225000      2.190929000
C       -0.108069000      3.509139000      3.290278000
C        1.027948000      4.306907000      3.150365000
C        1.331428000      4.855256000      1.905565000
C       -1.423550000      3.436589000     -0.316515000
C       -2.927051000      3.417132000     -0.100649000
H        0.742684000      5.039788000     -0.161592000
C       -3.913958000     -0.546021000      0.471467000
C       -2.741188000     -0.290966000      1.165611000
C       -2.380424000     -1.032545000      2.310919000
C       -3.168733000     -2.065404000      2.744205000
C       -4.337022000     -2.428343000      2.027086000
C       -5.128910000     -3.536924000      2.421772000
C       -6.231003000     -3.913897000      1.691485000
C       -6.575985000     -3.197940000      0.523755000
C       -5.835375000     -2.109525000      0.122939000
C       -4.706931000     -1.675376000      0.868307000
C       -4.282623000      0.292410000     -0.690135000
C       -3.362684000      0.453494000     -1.712563000
C       -3.689300000      1.124736000     -2.911580000
C       -4.924111000      1.703999000     -3.055670000
C       -5.867508000      1.667777000     -1.995608000
C       -7.118056000      2.329635000     -2.098017000
C       -8.009431000      2.323693000     -1.051113000
C       -7.677858000      1.657394000      0.149744000
C       -6.479310000      0.992975000      0.274760000
C       -5.544783000      0.962192000     -0.793730000
C        0.329414000     -1.798230000     -2.499956000
C        1.747910000     -1.640728000     -2.613370000
C        2.776789000     -2.622484000     -2.111443000
C        2.435543000     -3.175514000     -0.725429000
C        1.714860000     -2.166667000      0.151633000
C        0.325215000     -2.121419000      0.305831000
C       -0.652009000     -2.980977000     -0.458279000
C       -0.349175000     -3.052504000     -1.959813000
H       -1.882757000      3.080553000     -3.283823000
H       -2.084350000      4.747165000     -5.121098000
H       -0.132256000      6.172921000     -5.730066000
H        2.013775000      5.918082000     -4.488042000
H        1.147372000      2.845245000     -1.118710000
H        0.173822000      0.913766000     -3.261734000
H        1.841848000      1.312413000     -2.787502000
H       -1.797628000      2.603294000      2.310835000
H       -0.363105000      3.091541000      4.267880000
H        1.667470000      4.509600000      4.012687000
H        2.207556000      5.497295000      1.786394000
H       -1.233082000      4.262916000     -1.019112000
H       -3.445350000      3.245554000     -1.053982000
H       -3.251330000      2.643172000      0.603585000
H       -3.242251000      4.394556000      0.292970000
H       -1.466520000     -0.767920000      2.839437000
H       -2.886177000     -2.633686000      3.633907000
H       -4.836222000     -4.094554000      3.315214000
H       -6.830708000     -4.772502000      2.001929000
H       -7.435296000     -3.514644000     -0.071920000
H       -6.107725000     -1.575198000     -0.787662000
H       -2.940916000      1.155483000     -3.704707000
H       -5.187325000      2.220760000     -3.981890000
H       -7.355323000      2.855708000     -3.026356000
H       -8.966893000      2.841893000     -1.140230000
H       -8.377217000      1.673586000      0.988940000
H       -6.231214000      0.488894000      1.209915000
H       -0.269673000     -1.259379000     -3.241674000
H        2.101560000     -1.004975000     -3.434062000
H        3.734223000     -2.080912000     -2.051007000
H        2.934674000     -3.445658000     -2.835359000
H        1.824248000     -4.087143000     -0.808047000
H        3.360793000     -3.483899000     -0.215351000
H        2.308805000     -1.729168000      0.958737000
H       -0.050904000     -1.723926000      1.252431000
H       -1.655967000     -2.555753000     -0.309892000
H       -0.681813000     -3.993603000     -0.014103000
H        0.275036000     -3.930028000     -2.189751000
H       -1.291999000     -3.206003000     -2.505153000
C        1.437619000      0.564338000      2.146992000
C        2.135239000      1.407200000      1.254042000
C        2.075010000     -0.196496000      3.087917000
C        0.168139000     -0.547226000      4.658363000
C       -0.455761000     -1.285044000      5.657181000
C        1.422500000     -0.937815000      4.149911000
H       -1.426400000     -0.963812000      6.042665000
C        0.161904000     -2.425322000      6.176585000
C        2.048223000     -2.066739000      4.711062000
H       -0.329541000     -3.005837000      6.960708000
H        3.030532000     -2.370535000      4.340233000
C        1.418761000     -2.808144000      5.704869000
H        1.911686000     -3.691510000      6.117264000
H       -0.296991000      0.368238000      4.285501000
Cl       3.369545000      0.497533000     -0.606605000
H        0.347091000      0.560938000      2.069117000
H        1.567078000      2.128458000      0.668667000
H        3.153935000      1.689601000      1.509749000
H        3.165621000     -0.285543000      3.023328000

109
TS B->D, E=-3159.00691, G=-3158.188067, Imaginary frequency=-89.6
Ir       0.277973000     -0.943227000     -0.142814000
P       -1.466714000      0.484628000      0.503514000
N       -0.956645000      2.056562000      0.424016000
O       -2.386114000      0.474633000      1.863604000
O       -2.727946000      0.304483000     -0.589973000
C        1.194150000      3.079297000     -2.508022000
C        0.085147000      2.661550000     -1.760109000
C       -1.166951000      2.660754000     -2.377434000
C       -1.310327000      3.043419000     -3.711512000
C       -0.198638000      3.441711000     -4.450283000
C        1.056790000      3.462819000     -3.839527000
C        0.287376000      2.218734000     -0.319858000
C        1.182191000      0.968134000     -0.183501000
H        2.181680000      3.106814000     -2.038105000
C       -3.998886000      3.304748000      1.608558000
C       -2.839721000      3.623877000      0.893934000
C       -2.946611000      4.483221000     -0.206156000
C       -4.181001000      5.011112000     -0.578411000
C       -5.328765000      4.691404000      0.147828000
C       -5.235106000      3.834849000      1.242568000
C       -1.501803000      3.073556000      1.351097000
C       -0.504963000      4.177897000      1.661149000
H       -3.926302000      2.624017000      2.460188000
C       -4.110973000     -1.103351000      1.492719000
C       -2.945659000     -0.748628000      2.146800000
C       -2.267256000     -1.592204000      3.049802000
C       -2.752073000     -2.856400000      3.267311000
C       -3.898339000     -3.321215000      2.567340000
C       -4.356093000     -4.655420000      2.720805000
C       -5.428265000     -5.124705000      1.998957000
C       -6.083468000     -4.274224000      1.080779000
C       -5.673806000     -2.970457000      0.918213000
C       -4.584687000     -2.447094000      1.663539000
C       -4.772109000     -0.112425000      0.612178000
C       -4.055073000      0.537638000     -0.385550000
C       -4.685591000      1.404321000     -1.307046000
C       -6.023342000      1.670819000     -1.199979000
C       -6.784108000      1.126309000     -0.135090000
C       -8.146409000      1.473751000      0.048201000
C       -8.860611000      0.995764000      1.121874000
C       -8.228983000      0.151429000      2.061584000
C       -6.912283000     -0.216387000      1.900915000
C       -6.151182000      0.243260000      0.793481000
C       -0.356918000     -0.750690000     -2.160319000
C        0.948291000     -1.329582000     -2.133036000
C        1.234900000     -2.774163000     -2.454900000
C        0.368977000     -3.772854000     -1.680566000
C       -0.170499000     -3.247226000     -0.367492000
C       -1.389073000     -2.602390000     -0.271562000
C       -2.259831000     -2.362277000     -1.475538000
C       -1.597636000     -1.522730000     -2.577408000
H       -2.033661000      2.349723000     -1.796740000
H       -2.300921000      3.031615000     -4.173856000
H       -0.307799000      3.742661000     -5.494920000
H        1.934810000      3.785968000     -4.404375000
H        0.850976000      3.025715000      0.168899000
H        1.942454000      0.994578000     -0.979176000
H        1.678528000      1.044409000      0.792611000
H       -2.053584000      4.748953000     -0.776766000
H       -4.245809000      5.682809000     -1.438385000
H       -6.297039000      5.106320000     -0.143350000
H       -6.130159000      3.566421000      1.808697000
H       -1.665409000      2.544762000      2.300289000
H        0.406391000      3.752917000      2.105402000
H       -0.241424000      4.781160000      0.779286000
H       -0.960750000      4.852129000      2.400140000
H       -1.355191000     -1.203682000      3.509054000
H       -2.232094000     -3.531456000      3.951962000
H       -3.826812000     -5.308047000      3.419956000
H       -5.767055000     -6.155730000      2.123736000
H       -6.920216000     -4.655459000      0.490739000
H       -6.181825000     -2.325702000      0.199866000
H       -4.080628000      1.850101000     -2.096645000
H       -6.509775000      2.340514000     -1.912624000
H       -8.614610000      2.145177000     -0.676403000
H       -9.907487000      1.276679000      1.257590000
H       -8.787571000     -0.207990000      2.929013000
H       -6.435810000     -0.858332000      2.642819000
H       -0.386715000      0.308318000     -2.427600000
H        1.770753000     -0.649795000     -2.383481000
H        2.296929000     -2.967701000     -2.245458000
H        1.122171000     -2.918942000     -3.545115000
H       -0.483095000     -4.096989000     -2.300132000
H        0.955043000     -4.682539000     -1.484070000
H        0.184928000     -3.718280000      0.547430000
H       -1.885480000     -2.618731000      0.700139000
H       -3.191273000     -1.888756000     -1.150901000
H       -2.547207000     -3.352175000     -1.873228000
H       -1.313065000     -2.160499000     -3.431690000
H       -2.330626000     -0.802060000     -2.962531000
C        2.148972000     -2.544231000      1.142460000
H        2.211929000     -3.578571000      0.788968000
C        1.731603000     -2.287915000      2.412716000
H        1.668225000     -1.238405000      2.726612000
C        1.239581000     -3.255059000      3.381330000
C        0.753640000     -2.762891000      4.607941000
C        1.165711000     -4.640765000      3.142831000
H        0.789059000     -1.683748000      4.781986000
H        1.540875000     -5.055669000      2.204042000
C        0.209522000     -3.622189000      5.557530000
C        0.620640000     -5.497162000      4.092400000
H       -0.167439000     -3.219354000      6.500723000
H        0.570604000     -6.569803000      3.889633000
C        0.137860000     -4.992595000      5.303100000
H       -0.291227000     -5.668817000      6.046433000
C        2.381300000     -1.506589000      0.160840000
Cl       0.441386000      0.657965000      2.972648000
H        2.948729000     -1.821647000     -0.717240000
H        2.779053000     -0.575423000      0.577102000

109
D, E=-3159.065938, G=-3158.248066
Ir       0.971358000     -0.179605000     -0.804417000
P       -0.992954000      0.849925000     -0.523271000
N       -0.794225000      2.482099000     -0.786964000
O       -1.870765000      0.933189000      0.864250000
O       -2.161586000      0.219858000     -1.525517000
C        1.209944000      4.781459000     -2.841794000
C        0.226045000      3.818502000     -2.601078000
C       -0.914137000      3.803345000     -3.411538000
C       -1.067731000      4.730056000     -4.439392000
C       -0.077538000      5.684585000     -4.676191000
C        1.062809000      5.706707000     -3.874607000
C        0.439029000      2.780819000     -1.523490000
C        0.997182000      1.490144000     -2.109008000
H        2.103974000      4.802696000     -2.211688000
C        0.251255000      4.261398000      1.656962000
C       -1.020466000      3.757499000      1.356864000
C       -1.863325000      3.416233000      2.420364000
C       -1.441466000      3.557052000      3.740857000
C       -0.160292000      4.029918000      4.024278000
C        0.686596000      4.382150000      2.975307000
C       -1.445311000      3.621661000     -0.097447000
C       -2.945025000      3.700990000     -0.313301000
H        0.912124000      4.576936000      0.845592000
C       -3.883576000     -0.345686000      0.639948000
C       -2.705883000     -0.060764000      1.311794000
C       -2.334381000     -0.726406000      2.498441000
C       -3.111777000     -1.746830000      2.979250000
C       -4.265073000     -2.171166000      2.270834000
C       -5.030384000     -3.282293000      2.708860000
C       -6.119658000     -3.716770000      1.991423000
C       -6.479989000     -3.057746000      0.795222000
C       -5.767438000     -1.966654000      0.353030000
C       -4.651605000     -1.476572000      1.081768000
C       -4.310784000      0.472521000     -0.517289000
C       -3.446364000      0.686272000     -1.576873000
C       -3.850881000      1.339995000     -2.760207000
C       -5.116357000      1.858609000     -2.853286000
C       -6.009166000      1.782312000     -1.753291000
C       -7.289196000      2.391811000     -1.801952000
C       -8.130501000      2.355717000     -0.715299000
C       -7.716316000      1.712066000      0.471784000
C       -6.488159000      1.095638000      0.544150000
C       -5.603833000      1.094084000     -0.566603000
C       -0.116722000     -1.496255000     -2.389720000
C        1.240399000     -1.557277000     -2.642110000
C        2.111753000     -2.728651000     -2.274636000
C        1.975194000     -3.201295000     -0.817620000
C        1.513527000     -2.153851000      0.179056000
C        0.173245000     -1.913450000      0.454414000
C       -0.976957000     -2.603879000     -0.233463000
C       -0.889155000     -2.638559000     -1.763856000
H       -1.690358000      3.060477000     -3.218882000
H       -1.967408000      4.709140000     -5.059673000
H       -0.197317000      6.412847000     -5.481802000
H        1.841653000      6.452786000     -4.050010000
H        1.183094000      3.186851000     -0.817513000
H        0.437465000      1.248602000     -3.031328000
H        2.047573000      1.641551000     -2.389221000
H       -2.864240000      3.032291000      2.219589000
H       -2.120218000      3.290502000      4.554981000
H        0.175001000      4.128024000      5.059345000
H        1.688211000      4.765435000      3.183010000
H       -1.016563000      4.491599000     -0.618691000
H       -3.175599000      3.707811000     -1.386237000
H       -3.484295000      2.862167000      0.142426000
H       -3.328263000      4.631758000      0.129103000
H       -1.429469000     -0.414900000      3.017190000
H       -2.829389000     -2.257861000      3.902733000
H       -4.727030000     -3.794473000      3.625456000
H       -6.698220000     -4.577076000      2.335275000
H       -7.329226000     -3.420313000      0.211483000
H       -6.052607000     -1.475187000     -0.577737000
H       -3.139448000      1.406897000     -3.584754000
H       -5.441659000      2.360274000     -3.767683000
H       -7.588892000      2.903555000     -2.720037000
H       -9.111149000      2.834426000     -0.761935000
H       -8.374855000      1.707211000      1.343385000
H       -6.179041000      0.609667000      1.470219000
H       -0.700112000     -0.771809000     -2.958788000
H        1.654409000     -0.876658000     -3.391921000
H        3.151133000     -2.436646000     -2.462956000
H        1.883154000     -3.562321000     -2.964224000
H        1.280713000     -4.055027000     -0.758173000
H        2.949374000     -3.584950000     -0.483755000
H        2.238476000     -1.856540000      0.939762000
H       -0.053628000     -1.476893000      1.429677000
H       -1.907142000     -2.102930000      0.063435000
H       -1.058255000     -3.631528000      0.165843000
H       -0.430509000     -3.582861000     -2.096873000
H       -1.908973000     -2.633576000     -2.174304000
C        0.966486000      0.693979000      2.233211000
C        1.594341000      0.959536000      0.926188000
C        1.456681000     -0.152106000      3.163222000
C       -0.139752000      0.334836000      5.051179000
C       -0.739288000     -0.034684000      6.250671000
C        0.843831000     -0.474342000      4.452744000
H       -1.501165000      0.612151000      6.693728000
C       -0.365569000     -1.215814000      6.895195000
C        1.222646000     -1.649282000      5.125379000
H       -0.835066000     -1.502375000      7.839213000
H        1.994339000     -2.286413000      4.684219000
C        0.624453000     -2.018068000      6.327648000
H        0.934152000     -2.940232000      6.826017000
H       -0.425011000      1.273522000      4.572448000
Cl       3.431179000     -0.168471000     -1.168926000
H        0.034232000      1.228548000      2.448532000
H        1.499029000      2.026299000      0.687221000
H        2.662505000      0.715033000      0.958792000
H        2.380252000     -0.697070000      2.932332000

123
E, E=-3061.201907, G=-3060.266724
Ir       0.980751000     -0.224258000     -0.690778000
P       -0.988534000      0.803971000     -0.469685000
N       -0.775217000      2.431218000     -0.750572000
O       -1.905310000      0.908488000      0.893000000
O       -2.134725000      0.166170000     -1.496587000
C        1.351154000      4.609270000     -2.850635000
C        0.300260000      3.731151000     -2.567138000
C       -0.858454000      3.792992000     -3.348414000
C       -0.967107000      4.713779000     -4.388083000
C        0.087312000      5.584120000     -4.666089000
C        1.247814000      5.527156000     -3.894753000
C        0.472431000      2.696636000     -1.481054000
C        0.984700000      1.388112000     -2.056424000
H        2.262130000      4.561995000     -2.247383000
C        0.295335000      4.210417000      1.664596000
C       -0.990944000      3.738845000      1.373842000
C       -1.846776000      3.450488000      2.442490000
C       -1.425937000      3.617311000      3.760557000
C       -0.132221000      4.059262000      4.036033000
C        0.729043000      4.354458000      2.980983000
C       -1.417645000      3.583150000     -0.077972000
C       -2.917968000      3.667196000     -0.292279000
H        0.970311000      4.478308000      0.848076000
C       -3.913048000     -0.368785000      0.622236000
C       -2.752290000     -0.082688000      1.322861000
C       -2.412327000     -0.744530000      2.521118000
C       -3.204389000     -1.760527000      2.987151000
C       -4.341323000     -2.184405000      2.252461000
C       -5.121739000     -3.290217000      2.677143000
C       -6.195111000     -3.723933000      1.935673000
C       -6.523769000     -3.069336000      0.727918000
C       -5.795954000     -1.983541000      0.297680000
C       -4.695776000     -1.494506000      1.050629000
C       -4.306128000      0.445639000     -0.550030000
C       -3.411050000      0.647333000     -1.586351000
C       -3.775525000      1.303673000     -2.781286000
C       -5.033369000      1.833306000     -2.910496000
C       -5.958085000      1.765239000     -1.836521000
C       -7.231729000      2.383890000     -1.922983000
C       -8.104467000      2.355821000     -0.861150000
C       -7.729558000      1.711319000      0.338496000
C       -6.508366000      1.086493000      0.447439000
C       -5.592258000      1.076516000     -0.637228000
C       -0.063227000     -1.597170000     -2.273371000
C        1.298408000     -1.607691000     -2.502441000
C        2.229880000     -2.713896000     -2.088232000
C        2.045707000     -3.204753000     -0.644283000
C        1.531950000     -2.169802000      0.337969000
C        0.183127000     -1.956205000      0.585851000
C       -0.943222000     -2.673061000     -0.113288000
C       -0.810491000     -2.750061000     -1.638113000
H       -1.684633000      3.115471000     -3.124637000
H       -1.882311000      4.754178000     -4.984406000
H        0.002969000      6.308059000     -5.480171000
H        2.078169000      6.206168000     -4.103817000
H        1.239984000      3.062175000     -0.780530000
H        0.383406000      1.128539000     -2.947974000
H        2.026601000      1.525111000     -2.361925000
H       -2.857282000      3.088970000      2.247945000
H       -2.115560000      3.395428000      4.579025000
H        0.202121000      4.176393000      5.069444000
H        1.742367000      4.709815000      3.181298000
H       -0.984167000      4.443149000     -0.611794000
H       -3.151811000      3.659199000     -1.364438000
H       -3.459914000      2.837397000      0.176705000
H       -3.296359000      4.606304000      0.136508000
H       -1.519829000     -0.432223000      3.060525000
H       -2.946946000     -2.268041000      3.919822000
H       -4.843170000     -3.798731000      3.603631000
H       -6.785589000     -4.579984000      2.269814000
H       -7.360530000     -3.431016000      0.125868000
H       -6.056466000     -1.494959000     -0.641840000
H       -3.039030000      1.365056000     -3.583992000
H       -5.328127000      2.337465000     -3.833894000
H       -7.501034000      2.896197000     -2.850132000
H       -9.079845000      2.841549000     -0.936987000
H       -8.413157000      1.712722000      1.190617000
H       -6.229405000      0.600279000      1.382938000
H       -0.662288000     -0.897544000     -2.856887000
H        1.693664000     -0.919659000     -3.255900000
H        3.250433000     -2.338353000     -2.209845000
H        2.113640000     -3.558206000     -2.792696000
H        1.366485000     -4.071692000     -0.618664000
H        3.013721000     -3.576283000     -0.277716000
H        2.239321000     -1.834774000      1.099571000
H       -0.071694000     -1.505536000      1.547438000
H       -1.883544000     -2.167299000      0.142160000
H       -1.032134000     -3.689350000      0.312754000
H       -0.311271000     -3.686522000     -1.931426000
H       -1.818009000     -2.792362000     -2.076288000
C        0.897095000      0.676701000      2.331195000
C        1.581275000      0.895128000      1.044335000
C        1.338126000     -0.151461000      3.301572000
C       -0.320781000      0.396995000      5.118462000
C       -0.958919000      0.066815000      6.309443000
C        0.680960000     -0.430897000      4.578840000
H       -1.734172000      0.727796000      6.706035000
C       -0.607918000     -1.092714000      7.004012000
C        1.035189000     -1.584119000      5.300889000
H       -1.108048000     -1.348191000      7.941205000
H        1.819661000     -2.235667000      4.905591000
C        0.398252000     -1.913638000      6.494579000
H        0.690211000     -2.819492000      7.032101000
H       -0.589693000      1.319013000      4.599978000
H       -0.030144000      1.236753000      2.497379000
H        1.567055000      1.959874000      0.787169000
H        2.630399000      0.589432000      1.131239000
H        2.259124000     -0.718382000      3.117232000
N        5.260797000      0.265594000     -0.929427000
C        3.935053000      0.661789000     -0.930291000
H        5.904051000      1.033876000     -1.071881000
C        5.711267000     -1.059957000     -1.257198000
H        6.694575000     -1.227654000     -0.784067000
H        5.013904000     -1.774569000     -0.793722000
C        5.811880000     -1.340246000     -2.754502000
H        6.526104000     -0.629178000     -3.205032000
H        4.833154000     -1.120674000     -3.214384000
C        6.229958000     -2.768212000     -3.061593000
H        5.502920000     -3.491661000     -2.657245000
H        7.209600000     -3.004961000     -2.615344000
H        6.307145000     -2.946486000     -4.144616000
O        3.665795000      1.860776000     -0.878450000
O        3.106922000     -0.336947000     -0.965092000

109
TSAB-I-re, E=-3159.028347, G=-3158.208408, Imaginary frequency=-57.0
Ir       1.290687000     -0.630465000     -0.398357000
P       -0.337542000      0.757157000      0.476152000
N        0.318580000      2.249712000      0.810971000
O       -1.280862000      0.566537000      1.819870000
O       -1.541871000      0.891217000     -0.666562000
C        3.181125000      4.437534000      0.266784000
C        2.042147000      3.746979000     -0.151118000
C        1.236093000      4.309207000     -1.149387000
C        1.560001000      5.540806000     -1.709585000
C        2.702317000      6.224387000     -1.286878000
C        3.513175000      5.668983000     -0.299847000
C        1.728560000      2.380599000      0.419076000
C        2.084385000      1.332017000     -0.630585000
H        3.817869000      4.003279000      1.043128000
C        1.066834000      3.995504000      3.623602000
C       -0.038061000      3.321081000      3.090074000
C       -0.963268000      2.755436000      3.975473000
C       -0.803460000      2.888479000      5.352584000
C        0.290035000      3.582045000      5.872125000
C        1.235147000      4.124344000      5.002694000
C       -0.265292000      3.366104000      1.586568000
C       -1.708595000      3.674655000      1.232183000
H        1.788144000      4.460970000      2.945112000
C       -3.318154000     -0.478953000      1.126150000
C       -2.155367000     -0.494918000      1.876487000
C       -1.821054000     -1.558923000      2.738264000
C       -2.626230000     -2.666661000      2.791846000
C       -3.765067000     -2.772175000      1.951621000
C       -4.551745000     -3.952274000      1.925098000
C       -5.620935000     -4.069547000      1.068856000
C       -5.939149000     -3.007017000      0.194740000
C       -5.207699000     -1.841405000      0.211562000
C       -4.112429000     -1.677184000      1.099669000
C       -3.708859000      0.722400000      0.353840000
C       -2.829425000      1.316818000     -0.537048000
C       -3.232820000      2.352327000     -1.410256000
C       -4.504022000      2.855680000     -1.336509000
C       -5.410740000      2.380272000     -0.353953000
C       -6.699481000      2.953089000     -0.205105000
C       -7.555440000      2.520619000      0.780134000
C       -7.145259000      1.499496000      1.664909000
C       -5.907508000      0.911938000      1.534092000
C       -5.008193000      1.316937000      0.512862000
C        0.381562000     -0.334664000     -2.362268000
C        1.718494000     -0.760146000     -2.560108000
C        2.094112000     -2.142176000     -3.022567000
C        1.369715000     -3.244940000     -2.249097000
C        1.006044000     -2.855259000     -0.828388000
C       -0.235402000     -2.335636000     -0.459593000
C       -1.317490000     -2.032790000     -1.464252000
C       -0.829271000     -1.205796000     -2.658583000
H        0.339631000      3.774407000     -1.477117000
H        0.919434000      5.972287000     -2.482563000
H        2.957776000      7.190671000     -1.727836000
H        4.409052000      6.196577000      0.035665000
H        2.364972000      2.246907000      1.312919000
H        1.721846000      1.709810000     -1.599738000
H        3.179129000      1.283101000     -0.714679000
H       -1.827711000      2.218108000      3.584334000
H       -1.543366000      2.450222000      6.026631000
H        0.408049000      3.694423000      6.952545000
H        2.098243000      4.666257000      5.396636000
H        0.312246000      4.235335000      1.242356000
H       -1.808751000      3.864678000      0.156176000
H       -2.402426000      2.870364000      1.506612000
H       -2.019029000      4.581294000      1.770268000
H       -0.919417000     -1.468485000      3.343534000
H       -2.380796000     -3.493308000      3.462931000
H       -4.280841000     -4.774364000      2.592354000
H       -6.215264000     -4.985799000      1.052187000
H       -6.771185000     -3.111944000     -0.505303000
H       -5.461020000     -1.033886000     -0.476004000
H       -2.503917000      2.730253000     -2.129460000
H       -4.823507000      3.651145000     -2.013877000
H       -6.994309000      3.756825000     -0.884582000
H       -8.543568000      2.972927000      0.889527000
H       -7.814193000      1.175240000      2.465392000
H       -5.603758000      0.130842000      2.231763000
H        0.199614000      0.735951000     -2.483124000
H        2.451590000      0.012569000     -2.814174000
H        3.181187000     -2.260302000     -2.915746000
H        1.888935000     -2.223691000     -4.106077000
H        0.455121000     -3.556621000     -2.775722000
H        2.008579000     -4.138642000     -2.207125000
H        1.560457000     -3.395628000     -0.059058000
H       -0.571732000     -2.510108000      0.566659000
H       -2.128601000     -1.502315000     -0.952987000
H       -1.754451000     -2.989610000     -1.804063000
H       -0.592262000     -1.857506000     -3.514091000
H       -1.646673000     -0.553222000     -2.994842000
C        3.120807000     -0.799957000      0.851350000
C        3.526438000     -1.337956000     -0.387356000
C        2.121153000     -1.438419000      1.608498000
C        1.370823000     -2.088060000      3.859545000
C        1.091484000     -1.822341000      5.197737000
C        1.757581000     -1.062168000      2.982846000
H        0.796286000     -2.637017000      5.863242000
C        1.199204000     -0.520484000      5.683702000
C        1.857417000      0.239739000      3.485789000
H        0.983492000     -0.302855000      6.732294000
H        2.147761000      1.060803000      2.830174000
C        1.588342000      0.505823000      4.822574000
H        1.675868000      1.527600000      5.191052000
H        1.301024000     -3.111725000      3.481783000
H        3.530627000      0.153938000      1.188949000
H        4.166999000     -0.754486000     -1.043341000
H        3.480036000     -2.404055000     -0.577534000
H        1.997251000     -2.508542000      1.438717000
Cl       6.004879000     -2.136026000      0.232648000

109
TSAB-II-re, E=-3159.031004, G=-3158.211504, Imaginary frequency=-229.8
Ir       1.119686000     -0.632971000     -0.141173000
P       -0.539677000      0.841319000      0.463710000
N        0.113455000      2.331907000      0.773040000
O       -1.516248000      0.654119000      1.793018000
O       -1.695765000      0.944092000     -0.715027000
C        3.017513000      4.470353000      0.344538000
C        1.940307000      3.721099000     -0.130749000
C        1.250635000      4.167910000     -1.264562000
C        1.632891000      5.340613000     -1.909432000
C        2.717386000      6.080118000     -1.432502000
C        3.409065000      5.641518000     -0.305183000
C        1.562108000      2.418357000      0.540395000
C        2.076964000      1.254531000     -0.310252000
H        3.546497000      4.136857000      1.241556000
C        0.925587000      4.879323000      3.125108000
C        0.297097000      3.664700000      2.835462000
C        0.378477000      2.624438000      3.766194000
C        1.097667000      2.779694000      4.948804000
C        1.716799000      3.997838000      5.231185000
C        1.621551000      5.050903000      4.321752000
C       -0.435646000      3.489617000      1.518267000
C       -1.943895000      3.528986000      1.707746000
H        0.883876000      5.693297000      2.395456000
C       -3.481315000     -0.464539000      1.045220000
C       -2.363719000     -0.425001000      1.861512000
C       -2.056978000     -1.446190000      2.789815000
C       -2.833786000     -2.576362000      2.819796000
C       -3.904611000     -2.746180000      1.903362000
C       -4.648998000     -3.952986000      1.857688000
C       -5.659954000     -4.125108000      0.941921000
C       -5.962887000     -3.092421000      0.026942000
C       -5.272049000     -1.902740000      0.058278000
C       -4.233963000     -1.685942000      1.001784000
C       -3.878826000      0.729185000      0.259720000
C       -2.989749000      1.365470000     -0.590932000
C       -3.373810000      2.443085000     -1.419783000
C       -4.653666000      2.927523000     -1.360875000
C       -5.585641000      2.387788000     -0.437479000
C       -6.889864000      2.931044000     -0.312017000
C       -7.772092000      2.442180000      0.621960000
C       -7.373176000      1.393597000      1.479326000
C       -6.120349000      0.834647000      1.370439000
C       -5.193637000      1.294992000      0.397981000
C        0.553426000     -0.380445000     -2.219384000
C        1.861730000     -0.937535000     -2.168097000
C        2.171433000     -2.370009000     -2.515331000
C        1.224722000     -3.362695000     -1.844583000
C        0.690067000     -2.872165000     -0.515939000
C       -0.537091000     -2.234695000     -0.371483000
C       -1.408947000     -1.907774000     -1.555938000
C       -0.675889000     -1.153126000     -2.673730000
H        0.395516000      3.591495000     -1.630852000
H        1.082150000      5.682781000     -2.789149000
H        3.018476000      7.000656000     -1.938182000
H        4.254392000      6.218018000      0.078218000
H        2.058909000      2.406231000      1.526264000
H        1.981599000      1.552195000     -1.366163000
H        3.156620000      1.168467000     -0.124232000
H       -0.102263000      1.665624000      3.567391000
H        1.193313000      1.915992000      5.612086000
H        2.283885000      4.122754000      6.157089000
H        2.108361000      6.006285000      4.533982000
H       -0.180095000      4.363676000      0.898074000
H       -2.478339000      3.448536000      0.752027000
H       -2.305542000      2.748170000      2.385901000
H       -2.193414000      4.504666000      2.147774000
H       -1.215435000     -1.320855000      3.477717000
H       -2.615323000     -3.371030000      3.536845000
H       -4.393965000     -4.749673000      2.560993000
H       -6.222024000     -5.061183000      0.912271000
H       -6.750944000     -3.240223000     -0.715042000
H       -5.511527000     -1.115415000     -0.657755000
H       -2.626162000      2.866369000     -2.092758000
H       -4.961831000      3.754576000     -2.004819000
H       -7.174989000      3.758060000     -0.967266000
H       -8.772050000      2.871826000      0.713964000
H       -8.062581000      1.025691000      2.242668000
H       -5.826489000      0.034599000      2.050117000
H        0.504255000      0.692081000     -2.429221000
H        2.695276000     -0.247795000     -2.341383000
H        3.202386000     -2.583386000     -2.205953000
H        2.153207000     -2.489182000     -3.614845000
H        0.375006000     -3.603492000     -2.501676000
H        1.755273000     -4.310060000     -1.672672000
H        1.072433000     -3.397457000      0.358073000
H       -1.042284000     -2.324716000      0.593579000
H       -2.266356000     -1.320635000     -1.210006000
H       -1.830944000     -2.854745000     -1.939192000
H       -0.375092000     -1.844888000     -3.476813000
H       -1.375628000     -0.442678000     -3.134765000
C        1.955484000     -1.469780000      1.731092000
C        1.356224000     -0.354223000      2.334183000
C        3.057553000     -1.326524000      0.847429000
C        4.977639000     -2.106296000     -0.492154000
C        5.792758000     -3.098581000     -1.026018000
C        3.891502000     -2.425995000      0.340334000
H        6.627681000     -2.824290000     -1.675194000
C        5.544820000     -4.440304000     -0.732467000
C        3.678059000     -3.776362000      0.655880000
H        6.181674000     -5.223142000     -1.150591000
H        2.884632000     -4.058356000      1.350656000
C        4.490610000     -4.771654000      0.118297000
H        4.305755000     -5.816588000      0.378759000
H        5.170221000     -1.056582000     -0.730483000
H        1.541006000     -2.449112000      1.974144000
H        0.372104000     -0.426941000      2.766340000
H        1.866790000      0.605374000      2.390966000
H        3.599492000     -0.381007000      0.916644000
Cl       1.536815000     -0.714917000      4.856356000

109
TSAB-III-re, E=-3159.026574, G=-3158.209283, Imaginary frequency=-99.5
Ir       1.358390000     -0.895160000      0.099204000
P       -0.425715000      0.445603000      0.593917000
N        0.086891000      2.029518000      0.711768000
O       -1.398714000      0.388130000      1.917354000
O       -1.555332000      0.314444000     -0.613722000
C        2.603241000      4.175769000     -0.980889000
C        1.400117000      3.483448000     -0.813111000
C        0.267976000      3.919955000     -1.506028000
C        0.337171000      5.022776000     -2.354550000
C        1.543666000      5.701516000     -2.525293000
C        2.677753000      5.274563000     -1.834913000
C        1.376338000      2.246632000      0.058659000
C        1.750926000      1.022635000     -0.780499000
H        3.493586000      3.846568000     -0.436583000
C        1.494420000      3.235736000      3.345915000
C        0.177167000      2.861311000      3.048283000
C       -0.588574000      2.273184000      4.061989000
C       -0.042864000      2.035244000      5.321959000
C        1.281227000      2.378927000      5.593116000
C        2.048279000      2.987110000      4.601054000
C       -0.360104000      3.091856000      1.645021000
C       -1.844366000      3.404734000      1.582894000
H        2.092557000      3.749770000      2.588206000
C       -3.570737000     -0.367924000      1.232642000
C       -2.447706000     -0.497369000      2.031662000
C       -2.346788000     -1.480065000      3.037573000
C       -3.352200000     -2.397682000      3.198572000
C       -4.476050000     -2.393745000      2.333935000
C       -5.485163000     -3.385253000      2.435945000
C       -6.548440000     -3.400907000      1.565184000
C       -6.636687000     -2.426064000      0.547086000
C       -5.682852000     -1.441202000      0.433246000
C       -4.584244000     -1.381129000      1.330076000
C       -3.710843000      0.771780000      0.297390000
C       -2.720463000      1.034582000     -0.631457000
C       -2.874549000      1.998603000     -1.649648000
C       -4.002219000      2.777955000     -1.680488000
C       -4.995618000      2.649257000     -0.675546000
C       -6.125204000      3.506679000     -0.644910000
C       -7.065028000      3.401384000      0.352814000
C       -6.904962000      2.432960000      1.368459000
C       -5.829475000      1.574589000      1.356641000
C       -4.850981000      1.642596000      0.330345000
C        3.292070000     -0.774115000      1.145916000
C        2.314158000     -0.100461000      1.914001000
C        1.694032000     -0.610566000      3.189438000
C        1.221125000     -2.057844000      3.099816000
C        0.776206000     -2.466123000      1.710664000
C        1.663279000     -3.064759000      0.824629000
C        3.117852000     -3.324477000      1.115344000
C        3.892654000     -2.095283000      1.591790000
H       -0.676206000      3.392535000     -1.363800000
H       -0.558798000      5.355625000     -2.884419000
H        1.598802000      6.566251000     -3.190650000
H        3.625550000      5.804277000     -1.957094000
H        2.146675000      2.402506000      0.832365000
H        1.227341000      1.116831000     -1.741956000
H        2.825817000      1.066775000     -1.004385000
H       -1.622802000      1.990326000      3.865533000
H       -0.658977000      1.575714000      6.098771000
H        1.708844000      2.187822000      6.580191000
H        3.079004000      3.284660000      4.808391000
H        0.156137000      3.985733000      1.261755000
H       -2.146121000      3.634247000      0.552104000
H       -2.471817000      2.580764000      1.940626000
H       -2.050731000      4.286135000      2.206931000
H       -1.468093000     -1.471163000      3.681661000
H       -3.286660000     -3.155958000      3.982239000
H       -5.391262000     -4.147607000      3.213335000
H       -7.315080000     -4.174586000      1.646132000
H       -7.464942000     -2.459341000     -0.164202000
H       -5.757594000     -0.705371000     -0.367846000
H       -2.092318000      2.085333000     -2.404726000
H       -4.138172000      3.520926000     -2.469892000
H       -6.227959000      4.262135000     -1.427980000
H       -7.928193000      4.070463000      0.369091000
H       -7.640174000      2.366180000      2.173682000
H       -5.716471000      0.836041000      2.151142000
H        3.940496000     -0.152195000      0.520049000
H        2.328307000      0.987922000      1.870655000
H        0.843362000      0.045615000      3.424077000
H        2.407392000     -0.477510000      4.022988000
H        2.019581000     -2.745502000      3.417431000
H        0.398300000     -2.226758000      3.808494000
H       -0.289868000     -2.653773000      1.554525000
H        1.242164000     -3.713986000      0.054545000
H        3.576225000     -3.716198000      0.195714000
H        3.192326000     -4.148658000      1.847988000
H        3.970409000     -2.086017000      2.690732000
H        4.927411000     -2.151956000      1.225044000
C        1.068591000     -1.452515000     -2.020126000
C       -0.033986000     -2.061066000     -1.403614000
C        2.408584000     -1.812457000     -1.710091000
C        4.868153000     -1.580556000     -1.883337000
C        6.022901000     -0.979036000     -2.373324000
C        3.593337000     -1.154289000     -2.291122000
H        7.001523000     -1.331014000     -2.038078000
C        5.931264000      0.063716000     -3.295667000
C        3.519830000     -0.117850000     -3.234844000
H        6.835515000      0.537592000     -3.684450000
H        2.550654000      0.219917000     -3.604424000
C        4.674480000      0.484534000     -3.728346000
H        4.588560000      1.287713000     -4.464038000
H        4.949665000     -2.403444000     -1.169275000
H        0.873766000     -0.594276000     -2.665704000
H       -1.019084000     -1.631488000     -1.566673000
H       -0.020244000     -3.074392000     -1.020845000
H        2.584203000     -2.850182000     -1.428872000
Cl      -0.682784000     -4.216328000     -2.999741000

109
TSAB-IV-re, E=-3159.025869, G=-3158.207897, Imaginary frequency=-62.4
Ir       1.554210000     -0.499538000      0.076116000
P       -0.329399000      0.665287000      0.620185000
N        0.061388000      2.265595000      0.853268000
O       -1.331466000      0.430770000      1.907071000
O       -1.409300000      0.551214000     -0.621583000
C        2.388069000      4.719106000     -0.673934000
C        1.253517000      3.908565000     -0.571631000
C        0.094282000      4.281185000     -1.256622000
C        0.069158000      5.437851000     -2.032357000
C        1.208265000      6.235625000     -2.137859000
C        2.369067000      5.872370000     -1.455923000
C        1.332389000      2.625372000      0.226062000
C        1.840853000      1.484943000     -0.669360000
H        3.299639000      4.439857000     -0.136879000
C        1.300604000      3.365220000      3.601322000
C        0.016550000      2.938003000      3.237316000
C       -0.741438000      2.238936000      4.183907000
C       -0.218103000      1.945828000      5.441966000
C        1.074568000      2.346436000      5.778546000
C        1.831917000      3.064332000      4.854538000
C       -0.491029000      3.228330000      1.834168000
C       -1.992728000      3.432106000      1.733981000
H        1.889307000      3.961185000      2.898562000
C       -3.384677000     -0.502617000      1.076005000
C       -2.285151000     -0.564053000      1.915210000
C       -2.116254000     -1.603117000      2.854218000
C       -2.999013000     -2.651260000      2.883019000
C       -4.065935000     -2.718076000      1.951231000
C       -4.930267000     -3.841898000      1.901380000
C       -5.939737000     -3.913844000      0.970828000
C       -6.118555000     -2.861034000      0.046340000
C       -5.304364000     -1.752713000      0.078717000
C       -4.264008000     -1.637420000      1.037037000
C       -3.629835000      0.681833000      0.223079000
C       -2.645199000      1.127609000     -0.638745000
C       -2.882003000      2.131570000     -1.601352000
C       -4.096095000      2.767888000     -1.632482000
C       -5.102616000      2.449435000     -0.684115000
C       -6.332511000      3.155384000     -0.651542000
C       -7.290553000      2.862575000      0.290052000
C       -7.049401000      1.850971000      1.245871000
C       -5.873080000      1.137032000      1.230660000
C       -4.870628000      1.400520000      0.260621000
C        3.495564000     -0.417111000      1.123275000
C        2.512685000      0.227103000      1.912063000
C        1.893084000     -0.318368000      3.170754000
C        1.478230000     -1.778176000      3.046703000
C        1.007995000     -2.160922000      1.660733000
C        1.852363000     -2.733190000      0.726471000
C        3.330518000     -2.960895000      0.890734000
C        4.099700000     -1.768362000      1.464856000
H       -0.796841000      3.659167000     -1.166368000
H       -0.847052000      5.718066000     -2.558043000
H        1.190759000      7.141493000     -2.748184000
H        3.265226000      6.492849000     -1.530187000
H        2.075446000      2.803779000      1.020953000
H        1.380751000      1.590038000     -1.664255000
H        2.918578000      1.641929000     -0.815084000
H       -1.751188000      1.911750000      3.935527000
H       -0.827615000      1.399655000      6.166161000
H        1.484626000      2.113253000      6.764031000
H        2.836888000      3.405615000      5.114245000
H       -0.031239000      4.181462000      1.529988000
H       -2.272184000      3.722713000      0.712341000
H       -2.565237000      2.534751000      1.995807000
H       -2.292906000      4.240277000      2.416366000
H       -1.282343000     -1.536193000      3.552540000
H       -2.875904000     -3.456237000      3.611280000
H       -4.770404000     -4.655958000      2.612960000
H       -6.596100000     -4.786262000      0.936809000
H       -6.904328000     -2.931357000     -0.709293000
H       -5.439355000     -0.959523000     -0.656576000
H       -2.089331000      2.364318000     -2.313482000
H       -4.294217000      3.541448000     -2.378154000
H       -6.499591000      3.946502000     -1.386911000
H       -8.231754000      3.416452000      0.308593000
H       -7.802048000      1.635448000      2.007772000
H       -5.698180000      0.363445000      1.979422000
H        4.144590000      0.245522000      0.543278000
H        2.542983000      1.317038000      1.904542000
H        1.013976000      0.299648000      3.405224000
H        2.589202000     -0.176224000      4.016717000
H        2.310264000     -2.442816000      3.321400000
H        0.679733000     -2.000661000      3.768918000
H       -0.062082000     -2.343879000      1.533069000
H        1.383850000     -3.364561000     -0.028709000
H        3.736856000     -3.210142000     -0.100576000
H        3.487682000     -3.865317000      1.506936000
H        4.187942000     -1.849264000      2.559576000
H        5.129900000     -1.795695000      1.082282000
C        1.819147000     -1.637800000     -1.859080000
C        3.010391000     -0.911237000     -1.708890000
C        0.564473000     -0.984251000     -1.904844000
C       -1.613190000     -1.246044000     -3.044252000
C       -2.849720000     -1.856518000     -3.232688000
C       -0.720219000     -1.704986000     -2.065903000
H       -3.527537000     -1.478624000     -4.001889000
C       -3.226416000     -2.936819000     -2.435894000
C       -1.109965000     -2.796201000     -1.279192000
H       -4.203503000     -3.406597000     -2.566261000
H       -0.455476000     -3.159162000     -0.487282000
C       -2.350527000     -3.403037000     -1.456899000
H       -2.643587000     -4.235392000     -0.812598000
H       -1.330054000     -0.388978000     -3.660552000
H        1.846820000     -2.728291000     -1.816210000
H        3.936890000     -1.451519000     -1.520048000
H        3.128691000      0.084139000     -2.125135000
H        0.557867000      0.001330000     -2.376485000
Cl       3.862114000     -0.559238000     -4.354274000

109
TSAB-V-re, E=-3159.017883, G=-3158.199984, Imaginary frequency=-206.5
Ir       1.129359000     -1.114358000      1.086513000
P       -0.480296000      0.495044000      1.235570000
N        0.174349000      2.007106000      1.142391000
O       -1.430977000      0.683479000      2.576257000
O       -1.637540000      0.210342000      0.103849000
C        2.984861000      2.978988000     -1.158352000
C        1.715459000      2.561173000     -0.734020000
C        0.660979000      2.605442000     -1.644215000
C        0.870494000      3.004135000     -2.964349000
C        2.136928000      3.403849000     -3.379577000
C        3.195343000      3.398472000     -2.468001000
C        1.565319000      2.057671000      0.689040000
C        2.307032000      0.740960000      0.960156000
H        3.819069000      2.970841000     -0.450192000
C        0.977549000      5.075260000      2.748625000
C        0.312034000      3.846710000      2.755352000
C        0.267014000      3.109102000      3.944326000
C        0.878402000      3.591709000      5.098924000
C        1.541475000      4.820036000      5.083154000
C        1.588043000      5.562213000      3.904886000
C       -0.360249000      3.338816000      1.492333000
C       -1.872084000      3.475573000      1.567789000
H        1.024729000      5.654581000      1.821728000
C       -3.606397000     -0.227253000      2.070766000
C       -2.485655000     -0.149139000      2.880851000
C       -2.383311000     -0.869359000      4.092269000
C       -3.351453000     -1.775123000      4.436830000
C       -4.437670000     -2.030283000      3.561451000
C       -5.384535000     -3.048357000      3.841563000
C       -6.407623000     -3.320464000      2.964173000
C       -6.518048000     -2.582846000      1.765142000
C       -5.626989000     -1.574732000      1.475992000
C       -4.568470000     -1.256211000      2.366650000
C       -3.815468000      0.684911000      0.922077000
C       -2.854729000      0.806803000     -0.061622000
C       -3.077566000      1.465484000     -1.289010000
C       -4.260905000      2.133838000     -1.471327000
C       -5.232174000      2.188620000     -0.435995000
C       -6.419921000      2.950025000     -0.582592000
C       -7.349553000      3.014156000      0.428609000
C       -7.122082000      2.318799000      1.636560000
C       -5.987719000      1.557753000      1.804499000
C       -5.015932000      1.457402000      0.775001000
C        2.424562000     -2.976600000      1.168919000
C        3.241148000     -1.844102000      1.203213000
C        3.889576000     -1.363340000      2.478080000
C        2.897190000     -1.184357000      3.637978000
C        1.452338000     -0.970203000      3.200361000
C        0.537149000     -2.043151000      2.957973000
C        0.886332000     -3.501505000      3.092750000
C        2.178947000     -3.860500000      2.372135000
H       -0.336935000      2.292662000     -1.334328000
H        0.041908000      2.960589000     -3.672657000
H        2.304088000      3.712816000     -4.414052000
H        4.191954000      3.718237000     -2.782786000
H        2.046541000      2.816374000      1.331717000
H        3.088147000      0.618030000      0.199891000
H        2.802695000      0.844208000      1.930660000
H       -0.256129000      2.150727000      3.958825000
H        0.835032000      3.006199000      6.020856000
H        2.022111000      5.196706000      5.989206000
H        2.108003000      6.522957000      3.881236000
H       -0.031746000      3.992365000      0.667098000
H       -2.349846000      3.191252000      0.621013000
H       -2.309980000      2.885201000      2.381140000
H       -2.103644000      4.533354000      1.755132000
H       -1.523235000     -0.678909000      4.735990000
H       -3.278460000     -2.331535000      5.374045000
H       -5.275573000     -3.622170000      4.765333000
H       -7.126464000     -4.112707000      3.184773000
H       -7.313503000     -2.818721000      1.054772000
H       -5.717723000     -1.024532000      0.539104000
H       -2.319029000      1.362661000     -2.073200000
H       -4.464629000      2.641045000     -2.417316000
H       -6.577524000      3.493642000     -1.517579000
H       -8.257692000      3.608289000      0.304554000
H       -7.850842000      2.388397000      2.447473000
H       -5.821583000      1.032020000      2.745769000
H        2.313258000     -3.468356000      0.204008000
H        3.730205000     -1.544299000      0.271124000
H        4.403356000     -0.415027000      2.271400000
H        4.687985000     -2.075199000      2.755066000
H        2.932606000     -2.051522000      4.316810000
H        3.209987000     -0.324354000      4.247215000
H        1.010518000     -0.045657000      3.588923000
H       -0.515644000     -1.845963000      3.166170000
H        0.059474000     -4.089107000      2.673681000
H        0.935716000     -3.767021000      4.165591000
H        3.044941000     -3.792864000      3.048529000
H        2.135172000     -4.905267000      2.033288000
C        0.748011000     -1.896612000     -1.000629000
C        0.819242000     -0.577190000     -1.461791000
C       -0.304082000     -2.345797000     -0.141028000
C       -1.788437000     -3.962267000      0.961158000
C       -2.169654000     -5.244413000      1.338487000
C       -0.638148000     -3.741710000      0.181071000
H       -3.066028000     -5.383480000      1.948146000
C       -1.410628000     -6.345952000      0.937138000
C        0.090771000     -4.860322000     -0.246669000
H       -1.704114000     -7.356114000      1.231926000
H        0.952169000     -4.733906000     -0.905996000
C       -0.287015000     -6.146591000      0.135518000
H        0.296550000     -7.003798000     -0.209472000
H       -2.381225000     -3.101537000      1.284549000
H        1.515463000     -2.590603000     -1.352149000
H        1.713076000     -0.210681000     -1.963527000
H        0.026462000      0.130096000     -1.285452000
H       -1.198708000     -1.726845000     -0.169352000
Cl      -0.533735000     -0.194056000     -3.612134000

109
TSAB-VI-re, E=-3159.031661, G=-3158.211880, Imaginary frequency=-120.1
Ir       1.087049000     -1.226657000      1.001290000
P       -0.511473000      0.355807000      0.998913000
N        0.167695000      1.869593000      0.907462000
O       -1.578259000      0.510597000      2.239086000
O       -1.530790000      0.161635000     -0.276582000
C        3.020324000      3.424482000     -0.849340000
C        1.738808000      2.881182000     -0.720374000
C        0.726260000      3.329259000     -1.573482000
C        0.990576000      4.295194000     -2.541128000
C        2.275173000      4.824312000     -2.671342000
C        3.290358000      4.386350000     -1.821805000
C        1.495766000      1.786427000      0.291719000
C        1.645831000      0.409793000     -0.350423000
H        3.815801000      3.087441000     -0.177503000
C        1.828802000      3.596269000      3.125966000
C        0.532412000      3.080255000      3.007517000
C       -0.053099000      2.475363000      4.126811000
C        0.653213000      2.364519000      5.322346000
C        1.954916000      2.857865000      5.421012000
C        2.539428000      3.482363000      4.320870000
C       -0.149067000      3.105838000      1.651812000
C       -1.624722000      3.465276000      1.674828000
H        2.286342000      4.095253000      2.266469000
C       -3.636778000     -0.405969000      1.433339000
C       -2.581090000     -0.447967000      2.325451000
C       -2.452857000     -1.453345000      3.304213000
C       -3.329951000     -2.508398000      3.304736000
C       -4.366633000     -2.584409000      2.340973000
C       -5.194008000     -3.731847000      2.256723000
C       -6.185723000     -3.813640000      1.309245000
C       -6.375129000     -2.753942000      0.394675000
C       -5.574140000     -1.635744000      0.437667000
C       -4.547892000     -1.514679000      1.411727000
C       -3.732183000      0.690969000      0.443156000
C       -2.678904000      0.895385000     -0.428524000
C       -2.754021000      1.796077000     -1.510531000
C       -3.877441000      2.569248000     -1.665722000
C       -4.948423000      2.486334000     -0.738145000
C       -6.089234000      3.322718000     -0.847764000
C       -7.113691000      3.242370000      0.065722000
C       -7.036439000      2.320141000      1.133844000
C       -5.949147000      1.487094000      1.262411000
C       -4.879955000      1.537409000      0.330318000
C        2.654644000     -2.838226000      1.324571000
C        3.231015000     -1.772582000      0.630240000
C        4.143585000     -0.748953000      1.254975000
C        3.608437000     -0.189123000      2.573831000
C        2.090771000     -0.165351000      2.638247000
C        1.320870000     -1.215872000      3.197422000
C        1.917120000     -2.487166000      3.744524000
C        2.913606000     -3.147536000      2.787161000
H       -0.278874000      2.920323000     -1.459905000
H        0.187628000      4.639390000     -3.197641000
H        2.482949000      5.582492000     -3.429979000
H        4.297108000      4.801527000     -1.911402000
H        2.262911000      1.893521000      1.079312000
H        1.018386000      0.354133000     -1.253772000
H        2.680712000      0.284267000     -0.683208000
H       -1.062254000      2.067895000      4.056137000
H        0.183621000      1.886185000      6.185371000
H        2.508313000      2.764292000      6.358368000
H        3.551960000      3.886926000      4.392546000
H        0.351802000      3.890704000      1.063491000
H       -2.025155000      3.497188000      0.651598000
H       -2.230564000      2.758712000      2.253449000
H       -1.738768000      4.463116000      2.121815000
H       -1.630874000     -1.394656000      4.018233000
H       -3.200505000     -3.336155000      4.002795000
H       -4.995039000     -4.562468000      2.935927000
H       -6.811707000     -4.706271000      1.244524000
H       -7.152255000     -2.830969000     -0.369506000
H       -5.712878000     -0.841092000     -0.295979000
H       -1.922347000      1.835504000     -2.214771000
H       -3.954119000      3.267384000     -2.502660000
H       -6.134940000      4.038919000     -1.672169000
H       -7.985299000      3.894111000     -0.027388000
H       -7.846174000      2.270170000      1.865416000
H       -5.894953000      0.779286000      2.091252000
H        2.356999000     -3.692945000      0.712949000
H        3.334189000     -1.891107000     -0.453677000
H        4.282624000      0.073056000      0.536905000
H        5.145720000     -1.196266000      1.387630000
H        3.996733000     -0.761593000      3.430510000
H        3.981401000      0.836095000      2.714673000
H        1.660876000      0.832234000      2.756131000
H        0.379995000     -0.918328000      3.669288000
H        1.099253000     -3.186083000      3.967896000
H        2.398956000     -2.267637000      4.715662000
H        3.944887000     -2.850302000      3.030772000
H        2.879357000     -4.238244000      2.922036000
C       -0.551751000     -2.646164000      0.428673000
C       -0.221651000     -3.312087000      1.615092000
C        0.344287000     -2.488148000     -0.673939000
C        0.895117000     -1.566745000     -2.917308000
C        0.540661000     -1.032243000     -4.153286000
C       -0.080652000     -1.943733000     -1.982242000
H        1.319658000     -0.737993000     -4.860789000
C       -0.804666000     -0.874217000     -4.485516000
C       -1.428443000     -1.804611000     -2.341818000
H       -1.087288000     -0.456013000     -5.454582000
H       -2.210608000     -2.120598000     -1.649512000
C       -1.786112000     -1.271217000     -3.576863000
H       -2.843663000     -1.171428000     -3.833279000
H        1.951586000     -1.685580000     -2.660997000
H       -1.527768000     -2.157562000      0.387941000
H       -0.824496000     -3.159471000      2.500480000
H        0.567971000     -4.053063000      1.667953000
H        1.139142000     -3.234802000     -0.770277000
Cl      -1.893140000     -5.338465000      1.986891000

109
TSAB-VII-re, E=-3159.012263, G=-3158.191308, Imaginary frequency=-218.6
Ir       1.124475000     -0.417321000     -0.603545000
P       -0.617249000      0.667900000      0.367229000
N       -0.167996000      2.215010000      0.766298000
O       -1.347001000      0.279520000      1.783410000
O       -1.918392000      0.575406000     -0.655402000
C        1.944672000      4.295720000     -1.571609000
C        0.849584000      3.648125000     -0.983057000
C       -0.427319000      3.938526000     -1.462531000
C       -0.611673000      4.817761000     -2.530371000
C        0.485116000      5.433832000     -3.127250000
C        1.766309000      5.175612000     -2.635421000
C        1.082359000      2.681761000      0.164779000
C        2.030991000      1.526358000     -0.177991000
H        2.952667000      4.107317000     -1.191425000
C        0.109406000      3.772067000      4.177498000
C        0.145288000      2.824055000      3.147462000
C        0.904519000      1.669598000      3.344723000
C        1.596748000      1.438087000      4.532905000
C        1.540369000      2.385558000      5.553163000
C        0.798514000      3.553972000      5.368990000
C       -0.640057000      3.079437000      1.864669000
C       -2.143176000      3.111731000      2.103463000
H       -0.461454000      4.696420000      4.048031000
C       -3.612269000     -0.436086000      1.418199000
C       -2.366618000     -0.616593000      1.994540000
C       -2.091133000     -1.671225000      2.891622000
C       -3.056010000     -2.603466000      3.160998000
C       -4.310828000     -2.551102000      2.503781000
C       -5.276001000     -3.572772000      2.689398000
C       -6.458174000     -3.564446000      1.988186000
C       -6.716831000     -2.526888000      1.065359000
C       -5.810505000     -1.507161000      0.884202000
C       -4.588403000     -1.474838000      1.606820000
C       -3.937974000      0.768826000      0.621317000
C       -3.127086000      1.184648000     -0.419360000
C       -3.502471000      2.215164000     -1.307755000
C       -4.663196000      2.911815000     -1.092124000
C       -5.464965000      2.635936000      0.044975000
C       -6.614330000      3.414069000      0.338241000
C       -7.357600000      3.176077000      1.469629000
C       -6.969575000      2.151058000      2.360342000
C       -5.872828000      1.364807000      2.091487000
C       -5.097407000      1.565373000      0.919134000
C        0.093146000     -0.897680000     -2.478632000
C        0.488477000      0.467658000     -2.495287000
C        1.614535000      1.026602000     -3.322616000
C        2.929746000      0.264883000     -3.159940000
C        3.058925000     -0.470071000     -1.841178000
C        2.646584000     -1.782126000     -1.659087000
C        1.947334000     -2.637497000     -2.678678000
C        0.764540000     -1.944104000     -3.350868000
H       -1.288533000      3.468340000     -0.988559000
H       -1.622496000      5.023842000     -2.892063000
H        0.345017000      6.121951000     -3.964087000
H        2.633557000      5.666834000     -3.083371000
H        1.582006000      3.264973000      0.958596000
H        2.660715000      1.842004000     -1.015503000
H        2.704636000      1.373243000      0.673100000
H        0.965361000      0.928625000      2.551409000
H        2.169975000      0.508970000      4.635181000
H        2.077848000      2.217842000      6.489555000
H        0.758025000      4.306613000      6.160507000
H       -0.377919000      4.095918000      1.525313000
H       -2.686481000      3.320317000      1.171396000
H       -2.520691000      2.181849000      2.541542000
H       -2.366202000      3.925390000      2.807025000
H       -1.111226000     -1.717539000      3.368437000
H       -2.851176000     -3.418796000      3.857725000
H       -5.048041000     -4.382605000      3.386823000
H       -7.189891000     -4.362867000      2.130573000
H       -7.643043000     -2.534762000      0.486086000
H       -6.023198000     -0.719986000      0.160313000
H       -2.857862000      2.424811000     -2.162259000
H       -4.968174000      3.703487000     -1.780450000
H       -6.888927000      4.218442000     -0.348822000
H       -8.236449000      3.786069000      1.689913000
H       -7.541787000      1.983099000      3.275534000
H       -5.581437000      0.584340000      2.794729000
H       -0.963272000     -1.075673000     -2.274547000
H       -0.310376000      1.194843000     -2.326296000
H        1.752008000      2.077102000     -3.032305000
H        1.305259000      1.050598000     -4.383634000
H        3.053075000     -0.471927000     -3.968795000
H        3.776005000      0.960160000     -3.257156000
H        3.824344000     -0.105532000     -1.150986000
H        3.159513000     -2.338631000     -0.870887000
H        1.591670000     -3.544168000     -2.168064000
H        2.687809000     -2.981849000     -3.424110000
H        1.076500000     -1.469067000     -4.295433000
H        0.018387000     -2.701476000     -3.629919000
C        1.144962000     -1.545882000      1.326107000
C        2.444319000     -1.041504000      1.410865000
C        0.745827000     -2.458805000      0.299645000
C       -0.486217000     -4.501114000      0.936736000
C       -1.616633000     -5.312267000      0.980696000
C       -0.527018000     -3.233781000      0.333125000
H       -1.561649000     -6.291242000      1.463400000
C       -2.811486000     -4.879401000      0.405496000
C       -1.734646000     -2.809928000     -0.227911000
H       -3.700804000     -5.513120000      0.433749000
H       -1.792425000     -1.830314000     -0.698174000
C       -2.865236000     -3.625854000     -0.197532000
H       -3.798123000     -3.271204000     -0.641165000
H        0.449652000     -4.847196000      1.384045000
H        0.417150000     -1.188617000      2.053302000
H        2.662203000     -0.166743000      2.012525000
H        3.288790000     -1.517735000      0.917979000
H        1.560622000     -3.100749000     -0.041630000
Cl       3.202205000     -1.960436000      3.705814000

109
TSAB-VIII-re, E=-3159.021601, G=-3158.201609, Imaginary frequency=-187.0
Ir       1.157920000     -0.700788000     -0.314512000
P       -0.663940000      0.465262000      0.423350000
N       -0.191735000      1.966409000      0.950534000
O       -1.671143000      0.016964000      1.647556000
O       -1.779963000      0.601975000     -0.790641000
C        2.471458000      4.441604000      0.336936000
C        1.286462000      3.752260000      0.061497000
C        0.274889000      4.403681000     -0.651120000
C        0.446250000      5.715942000     -1.085524000
C        1.636029000      6.393834000     -0.816643000
C        2.648219000      5.752660000     -0.103222000
C        1.163321000      2.309105000      0.492610000
C        1.618615000      1.392757000     -0.642963000
H        3.260890000      3.940309000      0.905082000
C        0.899581000      3.454122000      3.950461000
C        0.095429000      2.468076000      3.368002000
C        0.023912000      1.212749000      3.986155000
C        0.753744000      0.941757000      5.141424000
C        1.547804000      1.934977000      5.715723000
C        1.613907000      3.194954000      5.121304000
C       -0.664316000      2.786201000      2.091316000
C       -2.168387000      2.844981000      2.303352000
H        0.974350000      4.435491000      3.472350000
C       -3.866263000     -0.428909000      0.767525000
C       -2.772536000     -0.811082000      1.528862000
C       -2.757537000     -2.002516000      2.287534000
C       -3.817881000     -2.867435000      2.197326000
C       -4.906605000     -2.603954000      1.328557000
C       -5.966958000     -3.532713000      1.168168000
C       -7.001422000     -3.280862000      0.298507000
C       -7.008635000     -2.086651000     -0.456031000
C       -6.002826000     -1.158972000     -0.310326000
C       -4.931068000     -1.377343000      0.595665000
C       -3.940452000      0.915431000      0.154765000
C       -2.909910000      1.366574000     -0.645988000
C       -2.973388000      2.582457000     -1.357196000
C       -4.064428000      3.399182000     -1.203278000
C       -5.105526000      3.049371000     -0.304741000
C       -6.197718000      3.924328000     -0.071067000
C       -7.177113000      3.603137000      0.838261000
C       -7.095176000      2.391906000      1.560492000
C       -6.058617000      1.513727000      1.343119000
C       -5.043553000      1.802108000      0.393520000
C        0.068007000     -2.021912000     -1.725966000
C        0.235382000     -0.734413000     -2.298662000
C        1.189489000     -0.375512000     -3.407570000
C        2.621404000     -0.832612000     -3.160164000
C        2.963535000     -0.974818000     -1.691732000
C        2.791629000     -2.164203000     -0.993538000
C        2.155861000     -3.436618000     -1.478909000
C        0.843416000     -3.228071000     -2.223601000
H       -0.662370000      3.877620000     -0.842133000
H       -0.356432000      6.215640000     -1.633733000
H        1.770620000      7.423519000     -1.156279000
H        3.579650000      6.279073000      0.119141000
H        1.848913000      2.175171000      1.341301000
H        1.175323000      1.737467000     -1.588819000
H        2.707297000      1.500527000     -0.730386000
H       -0.588992000      0.416147000      3.563823000
H        0.702958000     -0.066201000      5.560820000
H        2.123215000      1.723738000      6.620181000
H        2.237526000      3.977592000      5.560654000
H       -0.365894000      3.806647000      1.806849000
H       -2.684618000      3.140253000      1.380177000
H       -2.589221000      1.899049000      2.661918000
H       -2.369788000      3.611992000      3.064595000
H       -1.918001000     -2.216275000      2.964026000
H       -3.818171000     -3.784145000      2.792071000
H       -5.938188000     -4.460101000      1.745796000
H       -7.810253000     -4.005397000      0.179735000
H       -7.817209000     -1.899143000     -1.166373000
H       -6.018137000     -0.246588000     -0.907619000
H       -2.152130000      2.837643000     -2.028163000
H       -4.131760000      4.340521000     -1.753624000
H       -6.237439000      4.867947000     -0.621160000
H       -8.009919000      4.287407000      1.015122000
H       -7.858632000      2.151789000      2.303937000
H       -6.003113000      0.587475000      1.915689000
H       -0.923886000     -2.235646000     -1.315692000
H       -0.651362000     -0.102763000     -2.297018000
H        1.172172000      0.719989000     -3.511602000
H        0.805715000     -0.767645000     -4.367344000
H        2.811926000     -1.801237000     -3.648414000
H        3.325002000     -0.122469000     -3.617564000
H        3.725177000     -0.296199000     -1.297273000
H        3.475449000     -2.323936000     -0.163860000
H        1.972600000     -4.063062000     -0.592272000
H        2.889310000     -3.992253000     -2.093423000
H        1.023157000     -3.113030000     -3.305024000
H        0.220541000     -4.128093000     -2.119257000
C        1.785400000     -1.822210000      1.574730000
C        0.487551000     -2.311572000      1.726956000
C        2.093799000     -0.422885000      1.665446000
C        3.595524000      1.249722000      2.690702000
C        4.833570000      1.840917000      2.926107000
C        3.460860000      0.114524000      1.872068000
H        4.892258000      2.720208000      3.572525000
C        5.986657000      1.305850000      2.355108000
C        4.638991000     -0.426102000      1.332422000
H        6.961358000      1.765163000      2.535142000
H        4.609332000     -1.329277000      0.725006000
C        5.880468000      0.161094000      1.566327000
H        6.775636000     -0.287145000      1.128155000
H        2.710384000      1.664264000      3.175248000
H        2.591305000     -2.552400000      1.497757000
H        0.252351000     -3.349789000      1.496399000
H       -0.334304000     -1.646542000      1.932502000
H        1.372967000      0.140105000      2.266192000
Cl       0.115165000     -2.716926000      4.173402000

109
TSAB-I-si, E=-3159.032404, G=-3158.212000, Imaginary frequency=-118.3
Ir       1.501576000      0.047244000     -0.135288000
P       -0.466092000      1.172966000      0.257560000
N       -0.204865000      2.810483000      0.153760000
O       -1.402226000      1.153874000      1.609890000
O       -1.585015000      0.658222000     -0.858199000
C        2.057260000      5.261753000     -1.383263000
C        1.039204000      4.305463000     -1.379897000
C        0.009425000      4.404567000     -2.322973000
C       -0.006044000      5.446688000     -3.245562000
C        1.015124000      6.398820000     -3.243343000
C        2.047664000      6.302122000     -2.312424000
C        1.104892000      3.142580000     -0.415998000
C        1.652826000      1.927355000     -1.144951000
H        2.870866000      5.183722000     -0.656040000
C        0.562326000      4.909437000      2.510666000
C       -0.601071000      4.185877000      2.217058000
C       -1.422561000      3.786588000      3.276524000
C       -1.092568000      4.106729000      4.591678000
C        0.076658000      4.813043000      4.873261000
C        0.908952000      5.209350000      3.827340000
C       -0.961740000      3.929117000      0.764916000
C       -2.456030000      3.897012000      0.505618000
H        1.197454000      5.264967000      1.694874000
C       -3.302941000     -0.247189000      1.205472000
C       -2.168105000      0.058543000      1.938424000
C       -1.760549000     -0.693720000      3.058523000
C       -2.460859000     -1.818036000      3.409906000
C       -3.564003000     -2.255329000      2.632274000
C       -4.242575000     -3.463972000      2.933774000
C       -5.277540000     -3.908758000      2.145774000
C       -5.668405000     -3.161078000      1.013151000
C       -5.041836000     -1.975226000      0.704811000
C       -3.985755000     -1.474179000      1.510674000
C       -3.767021000      0.643809000      0.116690000
C       -2.901979000      1.022826000     -0.895665000
C       -3.333133000      1.749870000     -2.025961000
C       -4.636104000      2.166592000     -2.110192000
C       -5.543331000      1.915266000     -1.048599000
C       -6.870366000      2.415303000     -1.082698000
C       -7.729791000      2.209956000     -0.029544000
C       -7.287662000      1.500228000      1.108702000
C       -6.011946000      0.987336000      1.164511000
C       -5.105978000      1.160814000      0.085285000
C        1.784386000     -2.202205000      0.385663000
C        0.448725000     -1.878063000      0.587940000
C       -0.634420000     -2.246911000     -0.393621000
C       -0.301071000     -1.884623000     -1.845696000
C        0.653766000     -0.710379000     -1.996008000
C        2.063626000     -0.825367000     -2.069733000
C        2.815153000     -2.124143000     -1.939886000
C        2.302855000     -2.997278000     -0.795071000
H       -0.790922000      3.659754000     -2.318305000
H       -0.819335000      5.518197000     -3.971978000
H        1.003883000      7.216780000     -3.967501000
H        2.851638000      7.041752000     -2.305233000
H        1.794524000      3.424633000      0.398965000
H        1.091954000      1.835506000     -2.090611000
H        2.686330000      2.142720000     -1.433560000
H       -2.334478000      3.223232000      3.075039000
H       -1.754605000      3.797286000      5.404242000
H        0.337528000      5.058097000      5.905515000
H        1.824545000      5.768030000      4.033859000
H       -0.584374000      4.803328000      0.213958000
H       -2.658512000      3.857752000     -0.571956000
H       -2.958281000      3.044519000      0.977760000
H       -2.904642000      4.817675000      0.904865000
H       -0.892623000     -0.355007000      3.622910000
H       -2.155724000     -2.403159000      4.280653000
H       -3.916088000     -4.042448000      3.801677000
H       -5.788779000     -4.844061000      2.384323000
H       -6.472684000     -3.529168000      0.372087000
H       -5.349376000     -1.414587000     -0.178456000
H       -2.607877000      1.962198000     -2.813580000
H       -4.982504000      2.723327000     -2.984044000
H       -7.192769000      2.979960000     -1.961181000
H       -8.747465000      2.605015000     -0.064071000
H       -7.962910000      1.360787000      1.956026000
H       -5.682863000      0.448605000      2.053805000
H        2.411339000     -2.247112000      1.274065000
H        0.127691000     -1.700576000      1.618509000
H       -1.564315000     -1.749986000     -0.093138000
H       -0.830353000     -3.330471000     -0.298206000
H        0.116958000     -2.751852000     -2.379757000
H       -1.234402000     -1.631760000     -2.366862000
H        0.223671000      0.139222000     -2.530903000
H        2.586790000     -0.059015000     -2.652061000
H        3.878186000     -1.892223000     -1.782137000
H        2.766758000     -2.671152000     -2.899557000
H        1.509016000     -3.673253000     -1.145465000
H        3.115256000     -3.649049000     -0.442417000
C        3.295110000      0.126691000      1.228129000
C        3.859643000      0.429663000     -0.012095000
C        2.259887000      0.888284000      1.829563000
C        1.816029000     -0.806811000      3.668031000
C        1.340353000     -1.117947000      4.938199000
C        1.715797000      0.495992000      3.150598000
H        1.436231000     -2.139559000      5.313408000
C        0.750835000     -0.131203000      5.729174000
C        1.119469000      1.474179000      3.957572000
H        0.380078000     -0.372060000      6.728051000
H        1.036704000      2.495249000      3.583854000
C        0.645365000      1.165905000      5.230914000
H        0.192331000      1.953149000      5.835598000
H        2.281360000     -1.601291000      3.084606000
H        3.593244000     -0.805365000      1.708902000
H        3.924274000      1.441249000     -0.391008000
H        4.531860000     -0.294089000     -0.470945000
H        2.264140000      1.966949000      1.656600000
Cl       6.062034000      2.032571000      0.527921000

109
TSAB-II-si, E=-3159.03873, G=-3158.219878, Imaginary frequency=-208.8
Ir       1.286456000     -0.067703000      0.269285000
P       -0.687353000      1.087134000      0.345340000
N       -0.375313000      2.717595000      0.281906000
O       -1.730008000      1.053079000      1.627183000
O       -1.711167000      0.610034000     -0.867608000
C        2.071703000      5.133309000     -0.976256000
C        1.089092000      4.149203000     -1.101964000
C        0.224406000      4.191772000     -2.201195000
C        0.340324000      5.198730000     -3.155429000
C        1.329750000      6.175150000     -3.026162000
C        2.195849000      6.139092000     -1.934691000
C        1.011405000      3.023388000     -0.095199000
C        1.716267000      1.792770000     -0.655528000
H        2.742649000      5.113336000     -0.112812000
C        0.260862000      5.575035000      2.188444000
C       -0.354418000      4.321449000      2.133044000
C       -0.225383000      3.461360000      3.228896000
C        0.532191000      3.820999000      4.340333000
C        1.145661000      5.074473000      4.382493000
C        0.997926000      5.954956000      3.311452000
C       -1.081376000      3.879836000      0.874853000
C       -2.582859000      3.747409000      1.072744000
H        0.178693000      6.252465000      1.333346000
C       -3.574938000     -0.337070000      1.041349000
C       -2.517581000     -0.043448000      1.885992000
C       -2.229814000     -0.799545000      3.044702000
C       -2.965814000     -1.928401000      3.302303000
C       -3.976634000     -2.360380000      2.404483000
C       -4.682902000     -3.571948000      2.618341000
C       -5.637479000     -4.000043000      1.726092000
C       -5.919803000     -3.231162000      0.575132000
C       -5.264163000     -2.042868000      0.347698000
C       -4.285313000     -1.564052000      1.257245000
C       -3.950613000      0.609150000     -0.036999000
C       -3.012759000      1.031192000     -0.963354000
C       -3.340327000      1.873249000     -2.047012000
C       -4.621834000      2.342466000     -2.178519000
C       -5.609809000      2.022147000     -1.212231000
C       -6.920068000      2.559481000     -1.298191000
C       -7.859464000      2.287920000     -0.332325000
C       -7.517331000      1.472979000      0.769456000
C       -6.259973000      0.924127000      0.873471000
C       -5.272984000      1.162052000     -0.119392000
C        1.482175000     -2.269594000      0.831591000
C        0.120296000     -1.996938000      0.701487000
C       -0.704705000     -2.375846000     -0.500025000
C       -0.049379000     -1.998603000     -1.830870000
C        0.872661000     -0.793032000     -1.737194000
C        2.269128000     -0.888004000     -1.486091000
C        2.984157000     -2.187415000     -1.221864000
C        2.278078000     -3.063670000     -0.186681000
H       -0.555409000      3.430903000     -2.291852000
H       -0.346021000      5.224737000     -4.005460000
H        1.421304000      6.966266000     -3.774093000
H        2.969289000      6.902886000     -1.823467000
H        1.533426000      3.365014000      0.815404000
H        1.447612000      1.704299000     -1.720585000
H        2.799164000      1.970235000     -0.627253000
H       -0.713790000      2.486408000      3.212823000
H        0.660130000      3.089287000      5.143182000
H        1.745020000      5.361700000      5.249966000
H        1.475280000      6.937858000      3.339302000
H       -0.942124000      4.681852000      0.132412000
H       -3.082033000      3.424715000      0.148848000
H       -2.848522000      3.055987000      1.879600000
H       -2.970419000      4.741862000      1.335675000
H       -1.436339000     -0.474385000      3.724717000
H       -2.760952000     -2.519881000      4.197605000
H       -4.444738000     -4.164726000      3.505106000
H       -6.170880000     -4.937455000      1.898757000
H       -6.662986000     -3.584455000     -0.143414000
H       -5.486486000     -1.461083000     -0.547965000
H       -2.557508000      2.128593000     -2.762970000
H       -4.889679000      2.989202000     -3.017316000
H       -7.164283000      3.205690000     -2.145137000
H       -8.863520000      2.711567000     -0.405833000
H       -8.255702000      1.281038000      1.551289000
H       -6.008960000      0.306977000      1.736499000
H        1.874364000     -2.298579000      1.851462000
H       -0.448038000     -1.849876000      1.623058000
H       -1.679499000     -1.877964000     -0.414821000
H       -0.913629000     -3.460596000     -0.455467000
H        0.516284000     -2.848550000     -2.243703000
H       -0.836445000     -1.777142000     -2.565283000
H        0.552029000      0.059866000     -2.341171000
H        2.906877000     -0.110396000     -1.920981000
H        3.996652000     -1.944086000     -0.873194000
H        3.118890000     -2.735544000     -2.173163000
H        1.606937000     -3.785282000     -0.676685000
H        3.022553000     -3.670142000      0.349691000
C        2.186339000      0.807558000      2.098039000
C        1.106504000      0.161707000      2.728445000
C        3.240922000      0.097265000      1.460361000
C        4.606915000      2.150743000      0.885721000
C        5.753942000      2.725201000      0.344369000
C        4.439832000      0.755576000      0.914631000
H        5.856997000      3.812942000      0.335047000
C        6.769179000      1.921983000     -0.173400000
C        5.487570000     -0.037346000      0.418161000
H        7.668218000      2.374516000     -0.597856000
H        5.402326000     -1.125386000      0.474177000
C        6.634076000      0.534454000     -0.124434000
H        7.431994000     -0.108142000     -0.504253000
H        3.842537000      2.803563000      1.310568000
H        2.180848000      1.898723000      2.105758000
H        1.106150000     -0.899110000      2.951507000
H        0.214486000      0.724998000      2.957527000
H        3.423464000     -0.926495000      1.791327000
Cl       1.118689000      0.345667000      5.220166000

109
TSAB-III-si, E=-3159.016205, G=-3158.197884, Imaginary frequency=-143.0
Ir       1.524462000      0.036921000     -0.108178000
P       -0.552931000      0.970517000      0.299180000
N       -0.436568000      2.608003000      0.015484000
O       -1.383876000      1.044538000      1.723365000
O       -1.705689000      0.226474000     -0.618395000
C        1.354866000      5.124046000     -1.943501000
C        0.519753000      4.018709000     -1.763527000
C       -0.536369000      3.813051000     -2.657967000
C       -0.750295000      4.696054000     -3.712186000
C        0.090430000      5.796561000     -3.888097000
C        1.144543000      6.008596000     -3.001613000
C        0.798220000      3.031196000     -0.651256000
C        1.610175000      1.854468000     -1.198855000
H        2.181877000      5.292787000     -1.246770000
C        0.586609000      4.903034000      2.094167000
C       -0.520975000      4.045759000      2.039493000
C       -0.999674000      3.511318000      3.242340000
C       -0.361786000      3.784681000      4.450219000
C        0.767794000      4.602498000      4.482769000
C        1.234668000      5.171284000      3.299753000
C       -1.147796000      3.728416000      0.690246000
C       -2.659803000      3.626983000      0.709897000
H        0.934729000      5.388913000      1.178621000
C       -3.496771000     -0.115118000      1.500769000
C       -2.318125000      0.151256000      2.184362000
C       -2.056466000     -0.399166000      3.459151000
C       -2.923113000     -1.301178000      4.016867000
C       -4.068734000     -1.729947000      3.300593000
C       -4.928771000     -2.731212000      3.819932000
C       -6.012072000     -3.173867000      3.098902000
C       -6.267935000     -2.635630000      1.818625000
C       -5.462860000     -1.648930000      1.297376000
C       -4.351310000     -1.147870000      2.025746000
C       -3.873496000      0.607894000      0.263844000
C       -2.981613000      0.688390000     -0.786596000
C       -3.328763000      1.178623000     -2.063651000
C       -4.577500000      1.714975000     -2.246775000
C       -5.492971000      1.810256000     -1.164422000
C       -6.748204000      2.452021000     -1.320915000
C       -7.617551000      2.575411000     -0.262689000
C       -7.258343000      2.063944000      1.003563000
C       -6.056660000      1.417353000      1.183278000
C       -5.145518000      1.254437000      0.107513000
C        1.088871000     -1.400550000      1.656060000
C        2.107600000     -1.951120000      0.886394000
C        3.557841000     -1.935557000      1.304027000
C        4.122957000     -0.540710000      1.590128000
C        3.341130000      0.598257000      0.957377000
C        2.227790000      1.200364000      1.598478000
C        1.655180000      0.750015000      2.919127000
C        1.406762000     -0.756698000      2.990914000
H       -1.198215000      2.955398000     -2.519316000
H       -1.577517000      4.521045000     -4.404051000
H       -0.078042000      6.488827000     -4.716332000
H        1.805256000      6.869303000     -3.130555000
H        1.414817000      3.553604000      0.099052000
H        1.305280000      1.682911000     -2.240425000
H        2.660675000      2.182180000     -1.244609000
H       -1.881973000      2.871944000      3.239251000
H       -0.753729000      3.356145000      5.376055000
H        1.269467000      4.811957000      5.430540000
H        2.099019000      5.839598000      3.314476000
H       -0.917936000      4.584452000      0.037647000
H       -3.045737000      3.435611000     -0.300565000
H       -3.035390000      2.841524000      1.374354000
H       -3.069619000      4.585754000      1.058934000
H       -1.167930000     -0.057991000      3.989336000
H       -2.728460000     -1.712980000      5.009877000
H       -4.703270000     -3.154090000      4.802244000
H       -6.664369000     -3.950446000      3.504491000
H       -7.108934000     -3.010603000      1.230971000
H       -5.667994000     -1.255415000      0.301687000
H       -2.611659000      1.056011000     -2.881895000
H       -4.877002000      2.087421000     -3.229228000
H       -7.005996000      2.858562000     -2.302141000
H       -8.578343000      3.077845000     -0.395133000
H       -7.938181000      2.185438000      1.850071000
H       -5.789914000      1.034136000      2.169033000
H        0.073659000     -1.780289000      1.507499000
H        1.831398000     -2.750911000      0.195905000
H        4.145042000     -2.405512000      0.507736000
H        3.672646000     -2.591060000      2.187258000
H        4.179271000     -0.355059000      2.675504000
H        5.157892000     -0.497557000      1.225100000
H        3.922638000      1.249731000      0.298544000
H        2.073885000      2.266015000      1.407976000
H        0.713870000      1.295922000      3.075312000
H        2.326868000      1.073184000      3.735222000
H        2.288174000     -1.266733000      3.408493000
H        0.589124000     -0.971228000      3.690794000
C        1.510695000     -1.313316000     -1.929420000
C        0.272497000     -0.708373000     -2.155151000
C        2.751797000     -0.618056000     -1.899002000
C        4.180744000     -2.704042000     -1.966562000
C        5.429603000     -3.316780000     -1.894681000
C        4.053074000     -1.312966000     -1.835058000
H        5.504787000     -4.401579000     -2.001153000
C        6.579295000     -2.552477000     -1.698264000
C        5.223664000     -0.554047000     -1.680659000
H        7.557930000     -3.034378000     -1.640334000
H        5.145990000      0.534361000     -1.616019000
C        6.471264000     -1.164305000     -1.602418000
H        7.367492000     -0.552769000     -1.472823000
H        3.296668000     -3.320509000     -2.139433000
H        1.498032000     -2.380778000     -1.702606000
H        0.160530000      0.285056000     -2.565675000
H       -0.636431000     -1.263478000     -1.959761000
H        2.807284000      0.317591000     -2.458505000
Cl      -0.828579000     -0.832066000     -4.524809000

109
TSAB-IV-si, E=-3159.023185, G=-3158.204521, Imaginary frequency=-187.0
Ir       1.306438000      0.106736000      0.270461000
P       -0.799226000      1.021002000      0.325476000
N       -0.652980000      2.676214000      0.509607000
O       -1.999349000      0.738187000      1.423126000
O       -1.605898000      0.706867000     -1.073688000
C        1.595584000      5.346511000     -0.744183000
C        0.573105000      4.394638000     -0.798556000
C       -0.470101000      4.576949000     -1.710106000
C       -0.489547000      5.684635000     -2.554415000
C        0.539952000      6.624326000     -2.501540000
C        1.583685000      6.451925000     -1.593025000
C        0.657091000      3.167712000      0.083425000
C        1.397393000      2.049046000     -0.652551000
H        2.413269000      5.217470000     -0.028574000
C       -0.121757000      4.103251000      3.341519000
C       -1.245651000      3.481759000      2.781052000
C       -2.088352000      2.750487000      3.626201000
C       -1.798136000      2.618022000      4.982850000
C       -0.657486000      3.213028000      5.520887000
C        0.179059000      3.962550000      4.695446000
C       -1.496232000      3.612613000      1.287664000
C       -2.963478000      3.613509000      0.895400000
H        0.520730000      4.724070000      2.710653000
C       -3.745907000     -0.475651000      0.306978000
C       -2.815450000     -0.366718000      1.327413000
C       -2.701059000     -1.337363000      2.344294000
C       -3.465946000     -2.473873000      2.297985000
C       -4.349366000     -2.702330000      1.212368000
C       -5.087000000     -3.909575000      1.105042000
C       -5.910507000     -4.139860000      0.028886000
C       -6.021088000     -3.168264000     -0.990657000
C       -5.331099000     -1.980785000     -0.906505000
C       -4.486973000     -1.701451000      0.200750000
C       -3.947834000      0.625229000     -0.661304000
C       -2.869241000      1.133081000     -1.361354000
C       -3.022807000      2.054814000     -2.418614000
C       -4.267468000      2.545576000     -2.715599000
C       -5.397065000      2.164093000     -1.945483000
C       -6.676118000      2.727634000     -2.186281000
C       -7.758209000      2.381796000     -1.411644000
C       -7.597820000      1.459243000     -0.354347000
C       -6.373295000      0.882055000     -0.106324000
C       -5.240243000      1.200765000     -0.899906000
C        0.748059000     -1.554045000      1.780571000
C        1.942998000     -1.908086000      1.161620000
C        3.288479000     -1.830728000      1.840302000
C        3.691057000     -0.424928000      2.302332000
C        2.876287000      0.705327000      1.700048000
C        1.612239000      1.094590000      2.204094000
C        0.862320000      0.446440000      3.338817000
C        0.765294000     -1.068247000      3.215514000
H       -1.278155000      3.845466000     -1.742393000
H       -1.316194000      5.815828000     -3.257150000
H        0.526382000      7.493016000     -3.163845000
H        2.391606000      7.185572000     -1.540770000
H        1.241012000      3.468846000      0.969798000
H        0.985203000      2.007522000     -1.672138000
H        2.457881000      2.323389000     -0.752288000
H       -2.979693000      2.271483000      3.220546000
H       -2.470188000      2.043492000      5.625131000
H       -0.429373000      3.105497000      6.583953000
H        1.063126000      4.453578000      5.109237000
H       -1.101477000      4.598476000      0.996568000
H       -3.072957000      3.801119000     -0.181089000
H       -3.467570000      2.667473000      1.123530000
H       -3.480842000      4.416592000      1.439766000
H       -2.008436000     -1.145747000      3.162834000
H       -3.387882000     -3.223931000      3.088462000
H       -4.977724000     -4.659839000      1.892235000
H       -6.468944000     -5.075447000     -0.047176000
H       -6.656025000     -3.363204000     -1.857961000
H       -5.415211000     -1.246943000     -1.708217000
H       -2.139235000      2.334766000     -2.992148000
H       -4.400204000      3.252551000     -3.538000000
H       -6.781964000      3.453604000     -2.996503000
H       -8.737246000      2.826614000     -1.603002000
H       -8.452774000      1.203975000      0.275992000
H       -6.263374000      0.176745000      0.718441000
H       -0.176418000     -2.000634000      1.404354000
H        1.895346000     -2.642927000      0.355904000
H        4.044545000     -2.216478000      1.143344000
H        3.291229000     -2.538165000      2.689040000
H        3.624339000     -0.342957000      3.400379000
H        4.748077000     -0.257750000      2.053194000
H        3.466574000      1.499454000      1.231921000
H        1.374007000      2.153780000      2.120775000
H       -0.146759000      0.882994000      3.350618000
H        1.323494000      0.740013000      4.298930000
H        1.614920000     -1.548209000      3.725626000
H       -0.128205000     -1.432947000      3.741135000
C        2.076851000     -0.357791000     -1.774881000
C        3.239583000     -0.444240000     -0.987350000
C        0.968219000     -1.209804000     -1.614164000
C       -0.342066000     -0.362433000     -3.604508000
C       -1.493242000     -0.391943000     -4.386430000
C       -0.218685000     -1.197657000     -2.486188000
H       -1.571820000      0.265016000     -5.256057000
C       -2.540773000     -1.256644000     -4.068810000
C       -1.267474000     -2.081189000     -2.194333000
H       -3.445831000     -1.271381000     -4.680618000
H       -1.182418000     -2.741026000     -1.326310000
C       -2.421022000     -2.107892000     -2.970362000
H       -3.231060000     -2.794151000     -2.714153000
H        0.469237000      0.315936000     -3.875253000
H        1.999338000      0.482682000     -2.464459000
H        3.598196000     -1.389536000     -0.599710000
H        3.963318000      0.364832000     -1.029215000
H        1.142449000     -2.192391000     -1.176830000
Cl       4.926849000     -1.109375000     -2.967967000

109
TSAB-V-si, E=-3159.028538, G=-3158.208398, Imaginary frequency=-78.9
Ir       1.740900000      0.377503000      0.123573000
P       -0.401800000      1.088727000      0.293932000
N       -0.459049000      2.747980000      0.119308000
O       -1.247779000      0.957772000      1.689404000
O       -1.423998000      0.330562000     -0.754501000
C        1.364626000      5.436422000     -1.626244000
C        0.463922000      4.375158000     -1.499736000
C       -0.661719000      4.340591000     -2.329390000
C       -0.878357000      5.344815000     -3.269463000
C        0.030216000      6.396483000     -3.395572000
C        1.153211000      6.439966000     -2.570823000
C        0.755069000      3.263479000     -0.517862000
C        1.470583000      2.115371000     -1.202234000
H        2.244440000      5.475398000     -0.976543000
C        0.462710000      5.022775000      2.272816000
C       -0.547086000      4.052122000      2.228419000
C       -0.864583000      3.370030000      3.409698000
C       -0.162097000      3.619944000      4.586430000
C        0.866818000      4.561934000      4.607721000
C        1.170559000      5.272531000      3.448201000
C       -1.223608000      3.755710000      0.900616000
C       -2.717063000      3.513758000      0.995915000
H        0.689367000      5.600583000      1.372242000
C       -3.228486000     -0.357308000      1.331297000
C       -2.081426000     -0.070931000      2.053811000
C       -1.753078000     -0.737670000      3.253315000
C       -2.563491000     -1.736269000      3.721751000
C       -3.694605000     -2.152406000      2.975942000
C       -4.474291000     -3.261406000      3.390846000
C       -5.506296000     -3.729877000      2.612754000
C       -5.795051000     -3.102042000      1.380915000
C       -5.073728000     -2.005717000      0.965768000
C       -4.013968000     -1.484695000      1.753797000
C       -3.631684000      0.455653000      0.159465000
C       -2.738941000      0.722314000     -0.863197000
C       -3.110935000      1.381495000     -2.052610000
C       -4.392853000      1.845417000     -2.196225000
C       -5.328075000      1.713519000     -1.137182000
C       -6.627785000      2.273532000     -1.236173000
C       -7.510366000      2.200306000     -0.185056000
C       -7.118432000      1.569812000      1.016150000
C       -5.872625000      0.997593000      1.134783000
C       -4.946093000      1.029436000      0.059647000
C        2.065150000      1.588457000      1.906463000
C        1.903584000      0.227186000      2.296333000
C        3.031983000     -0.651413000      2.765071000
C        4.251391000     -0.601772000      1.845575000
C        3.899082000     -0.281728000      0.407106000
C        3.891808000      1.002109000     -0.139945000
C        4.146708000      2.268984000      0.630650000
C        3.396804000      2.320522000      1.959396000
H       -1.378485000      3.523860000     -2.219625000
H       -1.764131000      5.307545000     -3.908322000
H       -0.140116000      7.183972000     -4.133328000
H        1.866778000      7.262672000     -2.659084000
H        1.418686000      3.672064000      0.265584000
H        0.883294000      1.811285000     -2.082945000
H        2.438003000      2.458786000     -1.584481000
H       -1.661314000      2.626559000      3.410381000
H       -0.422399000      3.074237000      5.496694000
H        1.419287000      4.752555000      5.530808000
H        1.956666000      6.031437000      3.458484000
H       -1.107495000      4.664986000      0.291343000
H       -3.146885000      3.361867000     -0.003190000
H       -2.981663000      2.652353000      1.618932000
H       -3.185796000      4.404494000      1.438338000
H       -0.860463000     -0.424308000      3.795870000
H       -2.322809000     -2.249281000      4.655236000
H       -4.219583000     -3.754213000      4.332491000
H       -6.091607000     -4.594041000      2.934535000
H       -6.594115000     -3.493318000      0.747244000
H       -5.302795000     -1.541396000      0.006229000
H       -2.363255000      1.491102000     -2.839614000
H       -4.698928000      2.346167000     -3.117582000
H       -6.908524000      2.778811000     -2.163649000
H       -8.506054000      2.641122000     -0.269927000
H       -7.808588000      1.539361000      1.862343000
H       -5.583842000      0.522792000      2.072687000
H        1.203619000      2.235772000      2.096492000
H        0.931709000     -0.046734000      2.715716000
H        2.651258000     -1.679651000      2.822639000
H        3.307297000     -0.375390000      3.800252000
H        4.986140000      0.134856000      2.203851000
H        4.769179000     -1.571727000      1.866753000
H        4.066499000     -1.094091000     -0.303966000
H        4.060907000      1.071243000     -1.218776000
H        3.838155000      3.116564000     -0.000373000
H        5.236302000      2.388909000      0.774327000
H        4.007132000      1.903217000      2.775091000
H        3.209077000      3.367629000      2.237761000
C        1.086758000     -1.289246000     -1.228127000
C        2.043431000     -0.601512000     -1.985823000
C        1.427128000     -1.932414000     -0.012523000
C       -0.887756000     -2.852822000      0.437687000
C       -1.712063000     -3.749299000      1.108069000
C        0.474871000     -2.746316000      0.764331000
H       -2.760275000     -3.838299000      0.815985000
C       -1.210533000     -4.533633000      2.147243000
C        0.965867000     -3.552628000      1.803370000
H       -1.867259000     -5.230951000      2.672562000
H        2.031819000     -3.520924000      2.042824000
C        0.133058000     -4.425979000      2.498236000
H        0.544574000     -5.044704000      3.299469000
H       -1.306996000     -2.251610000     -0.370112000
H        0.041667000     -1.221193000     -1.532353000
H        3.098021000     -0.854884000     -1.960565000
H        1.728821000      0.003414000     -2.831312000
H        2.455729000     -2.280055000      0.088949000
Cl       2.744645000     -2.153792000     -4.085226000

109
TSAB-VII-si, E=-3159.015866, G=-3158.197955, Imaginary frequency=-188.7
Ir       1.377533000     -0.228390000     -0.038872000
P       -0.430038000      0.994904000      0.598776000
N       -0.075113000      2.613727000      0.550300000
O       -1.105636000      0.871879000      2.080743000
O       -1.714712000      0.573066000     -0.340566000
C        2.236748000      5.265889000     -0.091954000
C        1.499125000      4.172594000     -0.549120000
C        0.946667000      4.222304000     -1.835999000
C        1.126461000      5.340575000     -2.643384000
C        1.867832000      6.429160000     -2.177051000
C        2.423388000      6.388508000     -0.900903000
C        1.349247000      2.932429000      0.306497000
C        2.138568000      1.787185000     -0.334837000
H        2.670297000      5.238008000      0.911924000
C       -0.565700000      3.229523000      3.563062000
C       -1.439993000      3.476606000      2.498248000
C       -2.815310000      3.420461000      2.735157000
C       -3.304475000      3.102513000      4.003020000
C       -2.423102000      2.826788000      5.045744000
C       -1.046636000      2.887915000      4.821245000
C       -0.865732000      3.748245000      1.119542000
C       -1.866039000      4.306971000      0.124327000
H        0.516469000      3.234706000      3.405607000
C       -3.117014000     -0.411996000      1.979582000
C       -1.895384000     -0.135230000      2.565329000
C       -1.411604000     -0.819164000      3.704561000
C       -2.114735000     -1.896852000      4.175120000
C       -3.288977000     -2.346734000      3.514327000
C       -3.960794000     -3.524658000      3.928465000
C       -5.080300000     -3.972160000      3.266246000
C       -5.569482000     -3.255332000      2.152552000
C       -4.948758000     -2.099398000      1.735435000
C       -3.800326000     -1.602811000      2.405384000
C       -3.715263000      0.510317000      0.987413000
C       -3.026672000      0.926487000     -0.137797000
C       -3.638458000      1.671398000     -1.169433000
C       -4.939663000      2.080273000     -1.037560000
C       -5.657977000      1.810538000      0.155638000
C       -6.967440000      2.319096000      0.354855000
C       -7.633947000      2.108320000      1.538436000
C       -7.006805000      1.384678000      2.576539000
C       -5.746352000      0.859856000      2.404569000
C       -5.039175000      1.036631000      1.186319000
C        0.267624000     -1.345858000     -1.541973000
C        0.603159000     -0.053246000     -2.045506000
C        1.652597000      0.205538000     -3.097547000
C        3.042671000     -0.326280000     -2.737621000
C        3.245985000     -0.598851000     -1.259207000
C        2.885382000     -1.817953000     -0.689807000
C        2.244822000     -2.957562000     -1.437146000
C        0.918152000     -2.598113000     -2.101575000
H        0.364131000      3.371641000     -2.201386000
H        0.686077000      5.366887000     -3.643152000
H        2.009519000      7.307913000     -2.810517000
H        3.003152000      7.235923000     -0.527455000
H        1.795169000      3.155546000      1.292366000
H        2.196523000      1.960554000     -1.413133000
H        3.168026000      1.847362000      0.043124000
H       -3.524898000      3.599483000      1.925795000
H       -4.384162000      3.052155000      4.163964000
H       -2.806167000      2.551917000      6.031580000
H       -0.331295000      2.619298000      5.600801000
H       -0.101830000      4.526778000      1.266298000
H       -1.363370000      4.561439000     -0.817115000
H       -2.672337000      3.597222000     -0.095681000
H       -2.321295000      5.221996000      0.529988000
H       -0.482240000     -0.468589000      4.177209000
H       -1.755966000     -2.440482000      5.052120000
H       -3.560999000     -4.077941000      4.781989000
H       -5.584876000     -4.884561000      3.592090000
H       -6.445639000     -3.622773000      1.613116000
H       -5.333034000     -1.560801000      0.868057000
H       -3.048155000      1.906275000     -2.056588000
H       -5.423865000      2.649267000     -1.834543000
H       -7.430141000      2.897415000     -0.448874000
H       -8.638323000      2.511953000      1.684635000
H       -7.523368000      1.245039000      3.528903000
H       -5.269769000      0.317392000      3.220986000
H       -0.763473000     -1.466869000     -1.201085000
H       -0.219922000      0.666312000     -2.084492000
H        1.705247000      1.291876000     -3.260805000
H        1.308155000     -0.214172000     -4.059963000
H        3.243502000     -1.264952000     -3.279461000
H        3.809116000      0.384767000     -3.076101000
H        4.034580000     -0.030968000     -0.759195000
H        3.431463000     -2.119309000      0.205830000
H        2.086569000     -3.777951000     -0.727579000
H        2.973271000     -3.335605000     -2.178344000
H        1.048303000     -2.459321000     -3.188617000
H        0.221234000     -3.439417000     -1.987249000
C        2.101048000     -0.902398000      1.986250000
C        2.023343000      0.449921000      2.313873000
C        0.947892000     -1.669572000      1.634177000
C        2.023189000     -3.950107000      1.848254000
C        1.956794000     -5.333398000      1.689292000
C        0.934875000     -3.136430000      1.502569000
H        2.817132000     -5.949435000      1.962055000
C        0.797261000     -5.931673000      1.197866000
C       -0.240778000     -3.755714000      1.047607000
H        0.747070000     -7.015874000      1.073824000
H       -1.108283000     -3.134338000      0.808395000
C       -0.308194000     -5.135289000      0.890117000
H       -1.231792000     -5.594620000      0.529471000
H        2.930491000     -3.503722000      2.260798000
H        3.093180000     -1.357192000      1.972951000
H        1.095439000      0.931136000      2.604765000
H        2.932959000      1.043312000      2.391780000
H        0.005264000     -1.312806000      2.041422000
Cl       1.746320000      0.633395000      4.962346000

109
TSAB-VIII-si, E=-3159.020053, G=-3158.196759, Imaginary frequency=-210.8
Ir       1.302791000     -0.650290000      0.325541000
P       -0.539509000      0.624227000      0.792543000
N       -0.119371000      2.201995000      1.045217000
O       -1.580422000      0.366318000      2.045844000
O       -1.607643000      0.449737000     -0.457869000
C        2.456195000      4.709699000      0.571715000
C        1.505773000      3.804837000      0.094137000
C        0.780684000      4.127731000     -1.059572000
C        0.998409000      5.333524000     -1.719125000
C        1.954071000      6.231564000     -1.237940000
C        2.683209000      5.915632000     -0.093153000
C        1.310286000      2.477025000      0.789709000
C        1.962915000      1.380202000     -0.058435000
H        3.017327000      4.461281000      1.477192000
C        0.135816000      4.701083000      3.550917000
C       -0.485090000      3.506685000      3.173015000
C       -0.868473000      2.604105000      4.172317000
C       -0.652451000      2.901257000      5.515905000
C       -0.051815000      4.106816000      5.883247000
C        0.350008000      5.003806000      4.895512000
C       -0.853000000      3.299807000      1.713971000
C       -2.364118000      3.289544000      1.548525000
H        0.442971000      5.411146000      2.777514000
C       -3.531740000     -0.762941000      1.215124000
C       -2.443422000     -0.716869000      2.072117000
C       -2.182909000     -1.725795000      3.020153000
C       -2.973732000     -2.844788000      3.054628000
C       -4.038981000     -3.007286000      2.134634000
C       -4.815657000     -4.194576000      2.111971000
C       -5.815318000     -4.367192000      1.184564000
C       -6.068323000     -3.356938000      0.230092000
C       -5.341501000     -2.188494000      0.234602000
C       -4.318248000     -1.965803000      1.194302000
C       -3.856980000      0.380732000      0.332868000
C       -2.894819000      0.909137000     -0.507068000
C       -3.186034000      1.895738000     -1.473688000
C       -4.453213000      2.412364000     -1.553912000
C       -5.456889000      2.002604000     -0.638228000
C       -6.747137000      2.592326000     -0.650369000
C       -7.699215000      2.227121000      0.271594000
C       -7.391031000      1.259368000      1.253185000
C       -6.154948000      0.655501000      1.279620000
C       -5.156548000      0.991150000      0.327808000
C        0.203509000     -1.882317000     -1.151338000
C        0.640249000     -0.666718000     -1.747345000
C        1.761028000     -0.529731000     -2.746824000
C        3.089223000     -1.103299000     -2.265670000
C        3.181438000     -1.199596000     -0.755754000
C        2.737774000     -2.341212000     -0.073778000
C        2.093437000     -3.541345000     -0.718508000
C        0.837214000     -3.211299000     -1.521181000
H        0.028536000      3.424067000     -1.428517000
H        0.420498000      5.577593000     -2.613970000
H        2.126123000      7.178425000     -1.755193000
H        3.430102000      6.614988000      0.290520000
H        1.813559000      2.536044000      1.766046000
H        1.784395000      1.606947000     -1.117493000
H        3.045810000      1.443218000      0.106663000
H       -1.351825000      1.666614000      3.893381000
H       -0.963498000      2.188586000      6.283703000
H        0.106487000      4.342216000      6.938514000
H        0.829798000      5.946175000      5.170864000
H       -0.502211000      4.199567000      1.187630000
H       -2.649900000      3.301766000      0.489948000
H       -2.841672000      2.431651000      2.036580000
H       -2.758872000      4.202653000      2.015434000
H       -1.334268000     -1.662739000      3.706622000
H       -2.728922000     -3.635788000      3.767370000
H       -4.591853000     -4.974564000      2.843914000
H       -6.404042000     -5.287255000      1.173621000
H       -6.844261000     -3.506424000     -0.524351000
H       -5.542512000     -1.425336000     -0.517838000
H       -2.385879000      2.225080000     -2.138783000
H       -4.694804000      3.169555000     -2.303466000
H       -6.965525000      3.354521000     -1.402666000
H       -8.687335000      2.692356000      0.256528000
H       -8.139028000      0.990294000      2.002453000
H       -5.928755000     -0.084565000      2.047983000
H       -0.854424000     -1.925672000     -0.878059000
H       -0.133410000      0.087607000     -1.890925000
H        1.883859000      0.543595000     -2.955259000
H        1.452100000     -0.981016000     -3.707449000
H        3.252905000     -2.110436000     -2.682785000
H        3.919393000     -0.486426000     -2.637936000
H        3.980386000     -0.623310000     -0.280815000
H        3.256844000     -2.579101000      0.857215000
H        1.836141000     -4.251420000      0.080204000
H        2.847523000     -4.057022000     -1.341900000
H        1.058448000     -3.196877000     -2.602254000
H        0.095958000     -4.010401000     -1.379285000
C        1.141973000     -1.160741000      2.508345000
C        0.785412000     -2.463463000      2.124709000
C        2.418915000     -0.584589000      2.268148000
C        2.251394000      1.275538000      3.969351000
C        2.765093000      2.438381000      4.538082000
C        2.913661000      0.648290000      2.907173000
H        2.228578000      2.911318000      5.361247000
C        3.948360000      2.997120000      4.058355000
C        4.128881000      1.195744000      2.463815000
H        4.342773000      3.913543000      4.503600000
H        4.679507000      0.694166000      1.663468000
C        4.636621000      2.364209000      3.021924000
H        5.577493000      2.778995000      2.652121000
H        1.331805000      0.847154000      4.369532000
H        0.387628000     -0.553537000      3.011944000
H        1.534171000     -3.210399000      1.886200000
H       -0.254737000     -2.757542000      2.044582000
H        3.237523000     -1.281794000      2.080374000
Cl       0.395929000     -3.513856000      4.419928000

123
TSBC-I-cb-R, E=-3061.175402, G=-3060.24004, Imaginary frequency=-104.9
Ir       1.696304000     -0.587713000      0.222984000
P       -0.307239000      0.500316000      0.643848000
N        0.028556000      2.045272000      1.172634000
O       -1.521655000      0.122829000      1.704525000
O       -1.203514000      0.552267000     -0.759261000
C        2.647325000      4.510134000      1.772469000
C        1.783327000      3.780103000      0.953842000
C        1.275517000      4.385452000     -0.202939000
C        1.618655000      5.694574000     -0.526047000
C        2.484606000      6.416758000      0.298207000
C        3.000164000      5.820531000      1.446664000
C        1.465881000      2.336940000      1.278019000
C        2.261989000      1.441370000      0.330315000
H        3.050600000      4.044159000      2.676510000
C       -0.254531000      3.452482000      4.187829000
C       -1.135736000      2.839629000      3.288377000
C       -2.273195000      2.205472000      3.801813000
C       -2.537894000      2.213846000      5.169303000
C       -1.661464000      2.843895000      6.053254000
C       -0.507853000      3.451153000      5.559508000
C       -0.898887000      3.014067000      1.794733000
C       -2.186318000      3.206356000      1.015486000
H        0.624346000      3.977260000      3.802274000
C       -3.141347000     -1.166287000      0.510955000
C       -2.215044000     -1.052108000      1.532702000
C       -1.954295000     -2.096517000      2.442264000
C       -2.570143000     -3.309165000      2.276377000
C       -3.431468000     -3.536057000      1.171536000
C       -3.997971000     -4.814260000      0.932076000
C       -4.789256000     -5.041672000     -0.168999000
C       -5.036856000     -3.993945000     -1.082942000
C       -4.517238000     -2.737807000     -0.868011000
C       -3.715627000     -2.462114000      0.270722000
C       -3.503748000      0.005299000     -0.318766000
C       -2.534081000      0.768715000     -0.950437000
C       -2.867352000      1.776934000     -1.884048000
C       -4.179153000      2.085979000     -2.124257000
C       -5.214982000      1.434920000     -1.405400000
C       -6.572998000      1.807385000     -1.573282000
C       -7.566903000      1.206292000     -0.837481000
C       -7.233445000      0.211053000      0.107002000
C       -5.926395000     -0.184469000      0.278939000
C       -4.877784000      0.397693000     -0.481213000
C        1.268646000     -0.313526000     -1.895091000
C        2.656370000     -0.558862000     -1.719788000
C        3.343421000     -1.852660000     -2.068065000
C        2.578970000     -3.085725000     -1.586036000
C        1.813193000     -2.859841000     -0.298654000
C        0.471691000     -2.512245000     -0.264739000
C       -0.346874000     -2.276180000     -1.509521000
C        0.302891000     -1.313259000     -2.511978000
H        0.594159000      3.820394000     -0.845615000
H        1.209478000      6.157270000     -1.427481000
H        2.754264000      7.444527000      0.044314000
H        3.677850000      6.378070000      2.097528000
H        1.792695000      2.153181000      2.318695000
H        2.171900000      1.872502000     -0.681280000
H        3.324422000      1.525438000      0.604976000
H       -2.972723000      1.713945000      3.124758000
H       -3.439415000      1.725854000      5.547480000
H       -1.874698000      2.856902000      7.124830000
H        0.188144000      3.945651000      6.241300000
H       -0.358724000      3.967257000      1.708460000
H       -1.966513000      3.466618000     -0.027869000
H       -2.829931000      2.318122000      1.019211000
H       -2.756378000      4.032369000      1.463648000
H       -1.259367000     -1.910920000      3.259432000
H       -2.375316000     -4.123150000      2.978547000
H       -3.779188000     -5.621031000      1.636176000
H       -5.213771000     -6.032213000     -0.347041000
H       -5.642156000     -4.182598000     -1.972587000
H       -4.709575000     -1.942201000     -1.588546000
H       -2.051503000      2.292661000     -2.393555000
H       -4.440989000      2.859816000     -2.849743000
H       -6.812569000      2.593963000     -2.293433000
H       -8.609012000      1.505270000     -0.970385000
H       -8.019299000     -0.246997000      0.712055000
H       -5.685907000     -0.948378000      1.018996000
H        0.993243000      0.732710000     -2.055165000
H        3.314074000      0.316451000     -1.765160000
H        4.345751000     -1.837510000     -1.615655000
H        3.506089000     -1.893287000     -3.161371000
H        1.884883000     -3.439300000     -2.363295000
H        3.287769000     -3.908911000     -1.415951000
H        2.257563000     -3.344892000      0.577434000
H       -0.090553000     -2.756604000      0.641288000
H       -1.329355000     -1.891202000     -1.214018000
H       -0.543027000     -3.254250000     -1.985708000
H        0.835103000     -1.871540000     -3.298319000
H       -0.490037000     -0.752040000     -3.025391000
C        2.884007000     -0.706100000      2.114338000
C        3.677199000     -1.001108000      0.955667000
C        2.081814000     -1.703640000      2.675856000
C        0.786585000     -2.727723000      4.480423000
C       -0.027797000     -2.660094000      5.604072000
C        1.209690000     -1.554537000      3.831886000
H       -0.344800000     -3.578436000      6.103816000
C       -0.434721000     -1.416963000      6.093921000
C        0.797388000     -0.314150000      4.333666000
H       -1.079372000     -1.358336000      6.974326000
H        1.090038000      0.609082000      3.830117000
C       -0.018936000     -0.247235000      5.457807000
H       -0.340741000      0.725113000      5.828790000
H        1.135408000     -3.687716000      4.096400000
H        2.981898000      0.256248000      2.622768000
H        4.428185000     -0.262659000      0.660513000
H        3.975859000     -2.043213000      0.817675000
H        2.144499000     -2.701251000      2.241533000
N        5.213812000     -4.641862000      3.330160000
C        4.068352000     -3.911958000      3.013174000
H        5.534189000     -4.507110000      4.280921000
C        5.512546000     -5.894411000      2.692940000
H        5.310163000     -5.769363000      1.618086000
H        6.592730000     -6.103117000      2.797796000
C        4.706445000     -7.082527000      3.211990000
H        3.637951000     -6.843862000      3.081135000
H        4.874713000     -7.185347000      4.299013000
C        5.044809000     -8.384168000      2.504985000
H        6.108522000     -8.646291000      2.631038000
H        4.852817000     -8.309076000      1.422149000
H        4.449076000     -9.226188000      2.889423000
O        3.471474000     -4.211584000      1.944936000
O        3.750951000     -3.002967000      3.825151000

123
TSBC-II-cb-R, E=-3061.184481, G=-3060.249351, Imaginary frequency=-38.0
Ir       1.230910000     -1.019157000      0.207282000
P       -0.444756000      0.444284000      0.571948000
N        0.161622000      1.957594000      0.865395000
O       -1.519815000      0.341446000      1.811076000
O       -1.494799000      0.440957000     -0.718431000
C        2.989892000      4.075514000     -0.163341000
C        1.773995000      3.400577000     -0.321777000
C        0.803381000      3.932697000     -1.177299000
C        1.041634000      5.116874000     -1.871149000
C        2.258437000      5.783134000     -1.718085000
C        3.227451000      5.259236000     -0.862698000
C        1.549593000      2.088893000      0.399786000
C        1.881423000      0.912834000     -0.506334000
H        3.732328000      3.657935000      0.525361000
C        1.449766000      2.650238000      3.691906000
C        0.115756000      2.519467000      3.280549000
C       -0.798865000      1.943041000      4.169337000
C       -0.384811000      1.478369000      5.416415000
C        0.953766000      1.579128000      5.796994000
C        1.871542000      2.172541000      4.932452000
C       -0.272357000      2.954007000      1.875955000
C       -1.711814000      3.406088000      1.712091000
H        2.190988000      3.108194000      3.031881000
C       -3.651814000     -0.300980000      0.942960000
C       -2.591105000     -0.512186000      1.807510000
C       -2.580678000     -1.560365000      2.752944000
C       -3.612476000     -2.462759000      2.776704000
C       -4.669800000     -2.374621000      1.834098000
C       -5.701823000     -3.346973000      1.793352000
C       -6.701748000     -3.276650000      0.852347000
C       -6.702398000     -2.229101000     -0.095091000
C       -5.724490000     -1.261267000     -0.071356000
C       -4.689145000     -1.292057000      0.899291000
C       -3.691910000      0.909505000      0.089128000
C       -2.626016000      1.214802000     -0.739709000
C       -2.663931000      2.288522000     -1.654046000
C       -3.758066000      3.113813000     -1.688486000
C       -4.835397000      2.922138000     -0.785510000
C       -5.935946000      3.816619000     -0.755092000
C       -6.955007000      3.652396000      0.152831000
C       -6.905968000      2.585505000      1.077054000
C       -5.860218000      1.691214000      1.062030000
C       -4.802695000      1.817782000      0.123146000
C        0.679222000     -1.398815000     -1.867084000
C        2.037637000     -1.761337000     -1.676179000
C        2.526983000     -3.183317000     -1.557717000
C        1.676614000     -4.043759000     -0.620042000
C        1.033109000     -3.257910000      0.508640000
C       -0.251531000     -2.710975000      0.452565000
C       -1.154651000     -2.772495000     -0.751877000
C       -0.446630000     -2.401963000     -2.056942000
H       -0.153736000      3.417375000     -1.279401000
H        0.271871000      5.525477000     -2.531176000
H        2.446347000      6.713822000     -2.259388000
H        4.178945000      5.781265000     -0.729867000
H        2.234274000      2.063235000      1.262456000
H        1.407175000      1.081909000     -1.488143000
H        2.962039000      0.896726000     -0.690583000
H       -1.846628000      1.843246000      3.883210000
H       -1.115316000      1.029895000      6.094943000
H        1.278749000      1.201494000      6.769715000
H        2.928461000      2.261826000      5.195902000
H        0.354624000      3.826795000      1.635870000
H       -1.879139000      3.773313000      0.690162000
H       -2.437216000      2.607066000      1.906407000
H       -1.915370000      4.228418000      2.413009000
H       -1.745341000     -1.615789000      3.453308000
H       -3.619576000     -3.273314000      3.509181000
H       -5.680071000     -4.161949000      2.521238000
H       -7.488317000     -4.034089000      0.827452000
H       -7.483952000     -2.188575000     -0.857235000
H       -5.732773000     -0.462380000     -0.813784000
H       -1.815376000      2.429742000     -2.324858000
H       -3.800551000      3.944390000     -2.397001000
H       -5.950800000      4.649317000     -1.462829000
H       -7.794175000      4.351283000      0.171262000
H       -7.702860000      2.471645000      1.815551000
H       -5.832261000      0.878955000      1.789128000
H        0.503207000     -0.433691000     -2.348903000
H        2.794533000     -1.056920000     -2.039703000
H        3.560232000     -3.145620000     -1.183263000
H        2.589572000     -3.643663000     -2.561860000
H        0.889480000     -4.573471000     -1.178274000
H        2.306014000     -4.831442000     -0.179848000
H        1.396056000     -3.493977000      1.511824000
H       -0.767348000     -2.584196000      1.407676000
H       -1.996359000     -2.086967000     -0.583090000
H       -1.594994000     -3.784748000     -0.813796000
H       -0.050260000     -3.299857000     -2.555482000
H       -1.182348000     -1.973569000     -2.752365000
C        2.767960000     -1.354688000      1.859088000
C        1.545535000     -0.762493000      2.323313000
C        3.751640000     -0.589398000      1.240268000
C        5.800547000     -0.145570000     -0.008801000
C        6.953567000     -0.552889000     -0.671467000
C        4.952512000     -1.090512000      0.593878000
H        7.607090000      0.190087000     -1.134546000
C        7.281852000     -1.907835000     -0.732238000
C        5.299573000     -2.450504000      0.536352000
H        8.189167000     -2.229143000     -1.249627000
H        4.663257000     -3.198467000      1.014344000
C        6.456271000     -2.854468000     -0.120413000
H        6.719548000     -3.914200000     -0.157027000
H        5.544705000      0.912706000      0.094000000
H        2.960901000     -2.411229000      2.047803000
H        0.907883000     -1.383394000      2.960643000
H        1.575771000      0.285658000      2.635262000
H        3.632993000      0.495102000      1.213438000
N        5.202122000      2.556525000      3.966725000
C        4.809323000      1.697610000      2.934250000
H        5.765775000      2.106443000      4.677356000
C        5.418612000      3.960012000      3.732266000
H        4.537587000      4.353395000      3.200334000
H        5.455887000      4.477475000      4.707090000
C        6.669119000      4.290652000      2.922255000
H        6.615641000      3.723231000      1.978786000
H        7.558692000      3.921344000      3.462913000
C        6.808317000      5.775759000      2.632792000
H        6.860096000      6.366524000      3.562507000
H        5.945322000      6.148626000      2.056536000
H        7.715957000      5.995862000      2.050272000
O        4.362345000      2.240500000      1.885112000
O        4.909572000      0.468749000      3.155629000

123
TSBC-III-cb-R, E=-3061.17047, G=-3060.236488, Imaginary frequency=-102.3
Ir      -1.452672000     -1.063670000     -1.926463000
P       -2.818739000      0.050384000     -0.513085000
N       -2.377660000      1.661356000     -0.456905000
O       -3.022727000     -0.208498000      1.101270000
O       -4.397086000     -0.088377000     -1.016330000
C       -0.962644000      4.159954000     -2.812407000
C       -1.940589000      3.366342000     -2.204469000
C       -3.269745000      3.797565000     -2.229998000
C       -3.615998000      4.993107000     -2.856113000
C       -2.636236000      5.773178000     -3.470101000
C       -1.306643000      5.352792000     -3.445807000
C       -1.540693000      2.040866000     -1.594587000
C       -1.578192000      0.941818000     -2.658960000
H        0.082493000      3.836307000     -2.789241000
C        0.105247000      2.694136000      1.329392000
C       -1.186421000      2.253177000      1.646966000
C       -1.362129000      1.519256000      2.826173000
C       -0.276426000      1.205197000      3.641176000
C        1.009241000      1.617785000      3.292441000
C        1.196397000      2.370550000      2.134709000
C       -2.335965000      2.580530000      0.706765000
C       -3.670077000      2.786242000      1.400297000
H        0.258593000      3.319780000      0.445811000
C       -5.267763000     -0.969579000      1.508054000
C       -3.896645000     -1.120081000      1.642234000
C       -3.329496000     -2.160605000      2.408399000
C       -4.134311000     -3.110946000      2.979653000
C       -5.536976000     -3.084422000      2.773334000
C       -6.376173000     -4.104674000      3.289855000
C       -7.729735000     -4.093258000      3.050526000
C       -8.295249000     -3.060336000      2.270834000
C       -7.509396000     -2.047961000      1.769966000
C       -6.111824000     -2.014824000      2.018538000
C       -5.844447000      0.224657000      0.850031000
C       -5.422584000      0.589173000     -0.415321000
C       -6.041286000      1.622910000     -1.150112000
C       -7.041335000      2.361723000     -0.572142000
C       -7.429345000      2.123141000      0.771885000
C       -8.397530000      2.938471000      1.412202000
C       -8.735917000      2.731904000      2.728535000
C       -8.107809000      1.700328000      3.460709000
C       -7.178814000      0.880147000      2.862366000
C       -6.822074000      1.051351000      1.499002000
C       -1.276780000     -2.765865000     -0.382085000
C       -0.933352000     -3.285500000     -1.625052000
C        0.492433000     -3.588604000     -2.012770000
C        1.436784000     -2.377644000     -1.985884000
C        0.756649000     -1.018876000     -1.939840000
C        0.294876000     -0.433325000     -0.738668000
C        0.339912000     -1.069243000      0.626693000
C       -0.198603000     -2.496988000      0.649594000
H       -4.032814000      3.191392000     -1.739618000
H       -4.659078000      5.319291000     -2.861633000
H       -2.907044000      6.710947000     -3.960816000
H       -0.530912000      5.960990000     -3.917268000
H       -0.501616000      2.158765000     -1.245650000
H       -2.504024000      1.076258000     -3.241736000
H       -0.736745000      1.106748000     -3.347594000
H       -2.358419000      1.181727000      3.111822000
H       -0.437351000      0.630852000      4.556852000
H        1.860543000      1.366071000      3.929310000
H        2.194835000      2.721320000      1.862750000
H       -2.084058000      3.546668000      0.242579000
H       -4.438107000      3.088159000      0.675617000
H       -4.028758000      1.888655000      1.916024000
H       -3.565670000      3.587159000      2.146388000
H       -2.248482000     -2.169107000      2.542374000
H       -3.699272000     -3.911364000      3.582533000
H       -5.921010000     -4.909286000      3.872851000
H       -8.366062000     -4.887310000      3.447430000
H       -9.366315000     -3.068021000      2.056291000
H       -7.960268000     -1.264909000      1.159708000
H       -5.712520000      1.798722000     -2.175259000
H       -7.534171000      3.158940000     -1.133632000
H       -8.861567000      3.744984000      0.838836000
H       -9.478090000      3.370104000      3.213147000
H       -8.358163000      1.553933000      4.513924000
H       -6.697255000      0.092891000      3.443408000
H       -2.293281000     -2.942577000     -0.018997000
H       -1.684353000     -3.855853000     -2.178541000
H        0.464570000     -4.045998000     -3.010105000
H        0.865920000     -4.383217000     -1.340964000
H        2.122309000     -2.441022000     -1.123520000
H        2.076064000     -2.406187000     -2.879037000
H        1.052795000     -0.327109000     -2.736340000
H        0.328382000      0.656067000     -0.692034000
H       -0.254427000     -0.437639000      1.302577000
H        1.372423000     -1.036422000      1.019781000
H        0.618712000     -3.213392000      0.474511000
H       -0.580030000     -2.734748000      1.652416000
C       -2.151136000     -1.401001000     -4.026155000
H       -2.300014000     -0.457548000     -4.554079000
C       -1.035383000     -2.174873000     -4.374304000
H       -0.952700000     -3.198471000     -4.013612000
C        0.090140000     -1.696328000     -5.175813000
C        0.238466000     -0.364328000     -5.590813000
C        1.082014000     -2.626757000     -5.530424000
H       -0.525267000      0.375213000     -5.345312000
H        0.933141000     -3.670536000     -5.240799000
C        1.357016000      0.031440000     -6.319557000
C        2.197662000     -2.230970000     -6.258496000
H        1.458208000      1.073069000     -6.633846000
H        2.958105000     -2.967006000     -6.530452000
C        2.342573000     -0.898431000     -6.651023000
H        3.219928000     -0.586471000     -7.222990000
C       -3.134903000     -1.785687000     -3.064144000
H       -3.310008000     -2.847283000     -2.869479000
H       -4.036476000     -1.173479000     -3.017123000
N       -2.300352000     -5.818907000     -6.219826000
C       -1.670144000     -4.776085000     -5.543949000
H       -2.664384000     -5.560482000     -7.128277000
C       -1.929780000     -7.190360000     -6.007410000
H       -1.798774000     -7.327446000     -4.922995000
H       -2.766774000     -7.841724000     -6.318194000
C       -0.650213000     -7.622904000     -6.719053000
H        0.163023000     -6.962260000     -6.375380000
H       -0.762407000     -7.444550000     -7.803467000
C       -0.290554000     -9.076656000     -6.462393000
H       -1.087606000     -9.755812000     -6.808187000
H       -0.144534000     -9.265345000     -5.386232000
H        0.637525000     -9.366366000     -6.978577000
O       -0.981240000     -5.071275000     -4.532060000
O       -1.870690000     -3.619965000     -6.009484000

123
TSBC-IV-cb-R, E=-3061.169433, G=-3060.233295, Imaginary frequency=-154.9
Ir      -0.173095000     -1.660115000     -1.411189000
P       -1.948101000     -0.321531000     -0.770021000
N       -1.491440000      1.279447000     -0.950539000
O       -2.733634000     -0.265814000      0.687862000
O       -3.241878000     -0.592817000     -1.753424000
C        0.598238000      3.124794000     -3.434988000
C       -0.548325000      2.545034000     -2.880446000
C       -1.800024000      2.994333000     -3.304751000
C       -1.905872000      3.991185000     -4.272364000
C       -0.758873000      4.552819000     -4.831941000
C        0.496602000      4.116097000     -4.408502000
C       -0.382083000      1.405774000     -1.898091000
C       -0.204544000      0.089033000     -2.659307000
H        1.584847000      2.787605000     -3.102062000
C        0.483382000      2.931370000      1.070970000
C       -0.797589000      2.370973000      1.158012000
C       -1.172043000      1.753013000      2.357638000
C       -0.284934000      1.683934000      3.430075000
C        0.996444000      2.225594000      3.322411000
C        1.378432000      2.852600000      2.137792000
C       -1.714403000      2.430934000     -0.052794000
C       -3.171874000      2.712415000      0.269459000
H        0.779000000      3.451827000      0.155294000
C       -5.030085000     -0.902045000      0.329033000
C       -3.810827000     -1.084260000      0.964018000
C       -3.629327000     -2.073686000      1.955047000
C       -4.652545000     -2.927951000      2.273432000
C       -5.892965000     -2.852882000      1.592898000
C       -6.933835000     -3.779867000      1.857834000
C       -8.119211000     -3.727152000      1.163886000
C       -8.301417000     -2.746490000      0.164068000
C       -7.312217000     -1.830880000     -0.110231000
C       -6.085548000     -1.838076000      0.605358000
C       -5.218175000      0.156379000     -0.688059000
C       -4.350618000      0.202857000     -1.762424000
C       -4.583350000      0.993534000     -2.907294000
C       -5.654468000      1.852020000     -2.906967000
C       -6.497418000      1.968273000     -1.768905000
C       -7.552034000      2.915983000     -1.723606000
C       -8.350308000      3.035295000     -0.609993000
C       -8.121441000      2.208313000      0.512408000
C       -7.117009000      1.267743000      0.494786000
C       -6.284467000      1.110506000     -0.643655000
C        1.911032000     -1.233724000     -1.067082000
C        1.147860000     -0.652720000     -0.012662000
C        1.132424000     -1.201649000      1.403104000
C       -0.037015000     -2.153752000      1.644600000
C       -0.429564000     -2.948789000      0.421202000
C        0.499365000     -3.567472000     -0.425216000
C        1.998358000     -3.604714000     -0.182285000
C        2.748639000     -2.477873000     -0.896837000
H       -2.697638000      2.551002000     -2.874192000
H       -2.894823000      4.326404000     -4.594721000
H       -0.841828000      5.331647000     -5.593693000
H        1.402206000      4.553768000     -4.835578000
H        0.544584000      1.619024000     -1.336374000
H       -0.982549000      0.026704000     -3.438113000
H        0.757333000      0.135242000     -3.187014000
H       -2.166749000      1.317616000      2.453397000
H       -0.597894000      1.201823000      4.359654000
H        1.691337000      2.167575000      4.163578000
H        2.373336000      3.295046000      2.046322000
H       -1.367488000      3.284975000     -0.655032000
H       -3.756424000      2.802506000     -0.656613000
H       -3.635030000      1.932806000      0.884606000
H       -3.239276000      3.664806000      0.815021000
H       -2.668436000     -2.136279000      2.463878000
H       -4.512716000     -3.689323000      3.044477000
H       -6.769939000     -4.543966000      2.622080000
H       -8.913452000     -4.447177000      1.373718000
H       -9.231871000     -2.721729000     -0.407915000
H       -7.460434000     -1.100313000     -0.904613000
H       -3.915305000      0.857816000     -3.764286000
H       -5.862140000      2.470515000     -3.783804000
H       -7.712314000      3.558960000     -2.592930000
H       -9.155061000      3.773626000     -0.586886000
H       -8.744412000      2.318893000      1.403057000
H       -6.944032000      0.636397000      1.368034000
H        2.281363000     -0.549715000     -1.838460000
H        1.001243000      0.426492000     -0.057176000
H        1.054949000     -0.356327000      2.100521000
H        2.096478000     -1.685012000      1.620552000
H        0.174557000     -2.846906000      2.480012000
H       -0.899589000     -1.550470000      1.955280000
H       -1.449223000     -3.348600000      0.425175000
H        0.117653000     -4.389090000     -1.035065000
H        2.380413000     -4.575843000     -0.529402000
H        2.192505000     -3.582580000      0.900107000
H        3.684243000     -2.226960000     -0.362688000
H        3.058115000     -2.816727000     -1.896904000
C       -0.918170000     -3.117755000     -2.970973000
H       -0.983035000     -4.147897000     -2.612374000
C       -2.132455000     -2.505700000     -3.311210000
H       -2.175790000     -1.469821000     -3.632432000
C       -3.431084000     -3.096135000     -2.995034000
C       -3.593116000     -4.096056000     -2.024423000
C       -4.567283000     -2.578352000     -3.638663000
H       -2.725279000     -4.483429000     -1.486513000
H       -4.413362000     -1.794944000     -4.384724000
C       -4.862605000     -4.562126000     -1.696104000
C       -5.831386000     -3.059632000     -3.321960000
H       -4.981261000     -5.320333000     -0.918764000
H       -6.709616000     -2.651376000     -3.827873000
C       -5.983534000     -4.049464000     -2.348382000
H       -6.979458000     -4.411348000     -2.083992000
C        0.389657000     -2.597785000     -3.251303000
H        0.492354000     -1.862600000     -4.053911000
H        1.209870000     -3.318812000     -3.201424000
N       -0.986894000     -0.687081000     -6.596438000
C       -1.990820000     -1.140946000     -5.749751000
H       -0.589931000     -1.390473000     -7.205777000
C       -0.883223000      0.697371000     -6.976187000
H       -0.964092000      1.306491000     -6.061676000
H        0.126950000      0.870503000     -7.386663000
C       -1.936659000      1.168752000     -7.973845000
H       -2.925369000      0.959659000     -7.534351000
H       -1.863924000      0.561900000     -8.893870000
C       -1.809654000      2.646438000     -8.303977000
H       -0.828662000      2.877375000     -8.751979000
H       -1.905252000      3.261496000     -7.394565000
H       -2.583563000      2.974957000     -9.014487000
O       -2.669900000     -0.276596000     -5.140418000
O       -2.085869000     -2.395198000     -5.606799000

123
TSBC-V-cb-R, E=-3061.174555, G=-3060.237608, Imaginary frequency=-27.0
Ir       1.365479000     -1.313273000      0.366494000
P       -0.462808000      0.007233000      0.343023000
N        0.004960000      1.603416000      0.498416000
O       -1.590052000     -0.036958000      1.523428000
O       -1.365642000     -0.226582000     -0.997870000
C        2.824749000      3.801227000     -0.380976000
C        1.672260000      3.045301000     -0.611204000
C        0.795974000      3.438671000     -1.628739000
C        1.070307000      4.563550000     -2.401920000
C        2.227439000      5.309264000     -2.170825000
C        3.104658000      4.925196000     -1.157832000
C        1.421699000      1.789159000      0.192284000
C        1.932377000      0.577470000     -0.566952000
H        3.511042000      3.503698000      0.417907000
C        1.002388000      3.162997000      3.168775000
C       -0.204063000      2.579141000      2.759360000
C       -0.956887000      1.876847000      3.708583000
C       -0.494320000      1.726790000      5.014086000
C        0.727417000      2.280022000      5.398508000
C        1.471404000      3.009483000      4.473217000
C       -0.614222000      2.687011000      1.300108000
C       -2.099329000      2.894036000      1.067360000
H        1.578823000      3.757313000      2.454011000
C       -3.691712000     -0.751339000      0.596742000
C       -2.698099000     -0.855299000      1.554535000
C       -2.799937000     -1.714332000      2.669474000
C       -3.899701000     -2.517685000      2.812404000
C       -4.902988000     -2.542242000      1.811063000
C       -5.998711000     -3.441160000      1.893139000
C       -6.922638000     -3.519354000      0.878558000
C       -6.775275000     -2.707471000     -0.268810000
C       -5.734823000     -1.814677000     -0.366014000
C       -4.784403000     -1.681553000      0.677844000
C       -3.645435000      0.286876000     -0.459742000
C       -2.522386000      0.468593000     -1.246707000
C       -2.494339000      1.345333000     -2.348510000
C       -3.596887000      2.104329000     -2.644062000
C       -4.741849000      2.055721000     -1.809835000
C       -5.859967000      2.895244000     -2.053482000
C       -6.944427000      2.892365000     -1.209662000
C       -6.943071000      2.053344000     -0.073092000
C       -5.884154000      1.211785000      0.176910000
C       -4.761353000      1.161217000     -0.692703000
C        3.099657000     -2.726514000      0.753477000
C        3.601412000     -1.453292000      0.482989000
C        4.108543000     -0.487600000      1.522481000
C        3.193059000     -0.363159000      2.741137000
C        1.724604000     -0.558053000      2.403268000
C        1.065702000     -1.812911000      2.484056000
C        1.727512000     -3.112475000      2.861796000
C        3.049115000     -3.355767000      2.132544000
H       -0.115204000      2.859795000     -1.797829000
H        0.374573000      4.862799000     -3.189691000
H        2.441529000      6.192732000     -2.776821000
H        4.009205000      5.507489000     -0.966256000
H        1.986317000      1.872000000      1.139113000
H        1.521862000      0.599667000     -1.587754000
H        3.020270000      0.651014000     -0.667052000
H       -1.909755000      1.431542000      3.423685000
H       -1.095401000      1.172078000      5.738806000
H        1.090200000      2.155788000      6.421602000
H        2.417337000      3.469955000      4.768777000
H       -0.120884000      3.591132000      0.910553000
H       -2.308242000      3.001966000     -0.006017000
H       -2.719279000      2.076641000      1.451919000
H       -2.407670000      3.820231000      1.573441000
H       -2.002109000     -1.699113000      3.413215000
H       -3.994725000     -3.174613000      3.679832000
H       -6.081670000     -4.083301000      2.773930000
H       -7.757012000     -4.221404000      0.946388000
H       -7.481780000     -2.802763000     -1.096749000
H       -5.600407000     -1.228249000     -1.272164000
H       -1.592967000      1.370672000     -2.962538000
H       -3.596240000      2.769540000     -3.510566000
H       -5.833668000      3.556573000     -2.923368000
H       -7.797306000      3.546353000     -1.404850000
H       -7.789549000      2.074264000      0.617238000
H       -5.898649000      0.576630000      1.062579000
H        3.133739000     -3.425481000     -0.084667000
H        3.979044000     -1.284951000     -0.531034000
H        4.216844000      0.498356000      1.045060000
H        5.131259000     -0.785206000      1.819040000
H        3.483250000     -1.080187000      3.524876000
H        3.320203000      0.632232000      3.191610000
H        1.098468000      0.316512000      2.607957000
H       -0.001881000     -1.782382000      2.718633000
H        1.022361000     -3.921703000      2.623721000
H        1.872460000     -3.153640000      3.957992000
H        3.898524000     -2.980775000      2.723762000
H        3.216707000     -4.438226000      2.028282000
C        0.731478000     -3.103281000     -0.906179000
C        1.208073000     -1.965006000     -1.643676000
C       -0.582638000     -3.237978000     -0.458533000
C       -2.467807000     -4.496605000      0.458070000
C       -3.004087000     -5.563808000      1.170666000
C       -1.076086000     -4.369257000      0.312457000
H       -4.088719000     -5.654051000      1.267947000
C       -2.163513000     -6.513173000      1.752306000
C       -0.238133000     -5.341931000      0.886524000
H       -2.585619000     -7.349999000      2.314781000
H        0.845507000     -5.267393000      0.774802000
C       -0.777960000     -6.401657000      1.605773000
H       -0.117798000     -7.148504000      2.053395000
H       -3.095699000     -3.760571000     -0.056142000
H        1.385973000     -3.968328000     -0.791702000
H        2.165053000     -2.089647000     -2.163064000
H        0.468366000     -1.394109000     -2.211831000
H       -1.328173000     -2.477412000     -0.699824000
N       -2.841932000     -2.286889000     -3.973624000
C       -2.526852000     -2.842650000     -2.725188000
H       -2.475426000     -2.805056000     -4.762117000
C       -4.062260000     -1.550370000     -4.164210000
H       -4.118546000     -0.785505000     -3.373525000
H       -4.000242000     -1.006253000     -5.123914000
C       -5.339794000     -2.384775000     -4.123399000
H       -5.333145000     -2.946599000     -3.175566000
H       -5.316530000     -3.131629000     -4.936805000
C       -6.597297000     -1.537106000     -4.223173000
H       -6.629421000     -0.967474000     -5.167012000
H       -6.648398000     -0.801965000     -3.402273000
H       -7.510967000     -2.149788000     -4.176513000
O       -3.190559000     -2.426847000     -1.743175000
O       -1.584646000     -3.673743000     -2.700440000

123
TSBC-VI-cb-R, E=-3159.021601, G=-3158.201609, Imaginary frequency=-171.7
Ir       0.381610000     -1.532481000     -0.053838000
P       -0.995663000      0.158302000      0.453791000
N       -0.159921000      1.597957000      0.500334000
O       -1.811682000      0.222930000      1.883190000
O       -2.266965000      0.292833000     -0.603784000
C        2.673398000      3.172423000     -1.270823000
C        1.357066000      2.738537000     -1.089173000
C        0.325251000      3.429353000     -1.731852000
C        0.603482000      4.525036000     -2.544963000
C        1.921385000      4.944818000     -2.729894000
C        2.956549000      4.264959000     -2.089445000
C        1.089305000      1.500166000     -0.266414000
C        1.036222000      0.260653000     -1.150727000
H        3.486495000      2.641944000     -0.765669000
C        1.965258000      2.685164000      2.725795000
C        0.602533000      2.361246000      2.713599000
C        0.070956000      1.671545000      3.810377000
C        0.888313000      1.287042000      4.870887000
C        2.250836000      1.587386000      4.856699000
C        2.786920000      2.296582000      3.783644000
C       -0.223402000      2.702026000      1.485649000
C       -1.618108000      3.224966000      1.779558000
H        2.386766000      3.254511000      1.892195000
C       -4.136644000     -0.113385000      1.437548000
C       -2.967025000     -0.506601000      2.065440000
C       -2.912038000     -1.615897000      2.934675000
C       -4.037185000     -2.371170000      3.143865000
C       -5.245410000     -2.072863000      2.464266000
C       -6.396707000     -2.886641000      2.621610000
C       -7.549764000     -2.620205000      1.922668000
C       -7.590903000     -1.530047000      1.025354000
C       -6.495838000     -0.713310000      0.862046000
C       -5.297230000     -0.944197000      1.587304000
C       -4.158041000      1.105542000      0.596182000
C       -3.247759000      1.235882000     -0.437618000
C       -3.304857000      2.293972000     -1.368426000
C       -4.243300000      3.282214000     -1.212963000
C       -5.129160000      3.268943000     -0.104538000
C       -6.050168000      4.325682000      0.113988000
C       -6.879368000      4.324223000      1.210427000
C       -6.813377000      3.262890000      2.140525000
C       -5.941993000      2.215485000      1.948921000
C       -5.085330000      2.175968000      0.817584000
C        1.748853000     -3.367465000     -0.222413000
C        2.415906000     -2.256526000     -0.734079000
C        3.487796000     -1.491600000      0.000005000
C        3.109848000     -1.159076000      1.443654000
C        1.611185000     -0.985109000      1.636257000
C        0.721945000     -2.040849000      2.015858000
C        1.124882000     -3.476328000      2.227922000
C        2.047865000     -3.990048000      1.125374000
H       -0.704642000      3.104511000     -1.574270000
H       -0.214311000      5.057376000     -3.037214000
H        2.140386000      5.804293000     -3.367812000
H        3.991035000      4.590605000     -2.223059000
H        1.928497000      1.384477000      0.442832000
H        0.345012000      0.440862000     -1.989299000
H        2.022775000      0.101967000     -1.599326000
H       -0.988655000      1.416106000      3.827158000
H        0.457357000      0.745633000      5.716690000
H        2.890630000      1.278718000      5.686800000
H        3.848808000      2.553944000      3.770531000
H        0.306768000      3.520510000      0.974184000
H       -2.128715000      3.500382000      0.846494000
H       -2.247602000      2.503486000      2.312222000
H       -1.530188000      4.126863000      2.402169000
H       -1.970802000     -1.848322000      3.433027000
H       -4.006482000     -3.227339000      3.821652000
H       -6.343286000     -3.739846000      3.302446000
H       -8.428278000     -3.257277000      2.046354000
H       -8.498556000     -1.337160000      0.448969000
H       -6.539855000      0.116503000      0.156143000
H       -2.602112000      2.291650000     -2.202887000
H       -4.303348000      4.103768000     -1.930628000
H       -6.079981000      5.148913000     -0.604281000
H       -7.580737000      5.145982000      1.371034000
H       -7.457195000      3.275550000      3.022960000
H       -5.895964000      1.405775000      2.678362000
H        1.263547000     -4.039623000     -0.941295000
H        2.426537000     -2.140650000     -1.823076000
H        3.679944000     -0.558236000     -0.550547000
H        4.433356000     -2.062451000     -0.047071000
H        3.478195000     -1.929709000      2.138630000
H        3.610645000     -0.227968000      1.748185000
H        1.335562000     -0.000217000      2.024828000
H       -0.122892000     -1.730417000      2.636533000
H        0.206631000     -4.083077000      2.249002000
H        1.592672000     -3.592893000      3.223970000
H        3.102072000     -3.812751000      1.384909000
H        1.939483000     -5.080122000      1.029396000
C       -1.224282000     -2.367655000     -1.395090000
C       -1.135055000     -3.108589000     -0.172888000
C       -0.310319000     -2.493817000     -2.452256000
C        0.806295000     -1.733259000     -4.508672000
C        0.954291000     -0.855939000     -5.578039000
C       -0.237082000     -1.572414000     -3.584957000
H        1.772924000     -0.995985000     -6.287895000
C        0.054893000      0.197587000     -5.746487000
C       -1.139667000     -0.513560000     -3.769748000
H        0.169944000      0.888916000     -6.584740000
H       -1.954876000     -0.363486000     -3.060849000
C       -0.994212000      0.361958000     -4.841408000
H       -1.704677000      1.182278000     -4.970807000
H        1.496378000     -2.571159000     -4.383052000
H       -2.062388000     -1.682917000     -1.520252000
H       -1.979682000     -3.011500000      0.514736000
H       -0.683491000     -4.101672000     -0.204231000
H        0.471055000     -3.244037000     -2.378948000
N       -1.301846000     -6.477186000     -3.328235000
C       -0.654323000     -5.283681000     -3.021196000
H       -1.924247000     -6.418582000     -4.124111000
C       -0.726148000     -7.754949000     -3.011504000
H       -0.342495000     -7.697425000     -1.980908000
H       -1.526489000     -8.516617000     -3.015893000
C        0.407154000     -8.192530000     -3.936070000
H        1.190348000     -7.417805000     -3.892816000
H        0.037070000     -8.209462000     -4.976703000
C        0.986396000     -9.547058000     -3.564220000
H        0.221009000    -10.339644000     -3.611023000
H        1.386644000     -9.539409000     -2.537149000
H        1.806965000     -9.839861000     -4.236977000
O        0.300450000     -5.331078000     -2.207516000
O       -1.118479000     -4.253322000     -3.591697000

123
TSBC-VII-cb-R, E=-3061.165955, G=-3060.231489, Imaginary frequency=-144.5
Ir       0.778607000     -1.418517000      1.004617000
P       -0.704106000      0.274822000      1.111080000
N        0.084136000      1.732323000      1.170138000
O       -1.802395000      0.553177000      2.319233000
O       -1.742895000      0.108845000     -0.170713000
C        3.256053000      2.356975000     -0.765144000
C        1.904181000      2.141796000     -0.466595000
C        0.957348000      2.394915000     -1.459196000
C        1.346058000      2.810862000     -2.732833000
C        2.694896000      2.992740000     -3.028444000
C        3.649962000      2.772073000     -2.034182000
C        1.523296000      1.653765000      0.918890000
C        2.091782000      0.276155000      1.275538000
H        4.011751000      2.189937000      0.007770000
C        0.866578000      4.666026000      3.119402000
C        0.220924000      3.440598000      2.931790000
C        0.085108000      2.575160000      4.022838000
C        0.587839000      2.929867000      5.272756000
C        1.229491000      4.155981000      5.451582000
C        1.366397000      5.025239000      4.370861000
C       -0.342803000      3.089146000      1.565142000
C       -1.827132000      3.408336000      1.485035000
H        0.986144000      5.345390000      2.269943000
C       -4.015104000      0.044130000      1.513087000
C       -3.015450000     -0.077663000      2.464098000
C       -3.198571000     -0.819310000      3.652992000
C       -4.340278000     -1.553752000      3.832218000
C       -5.332553000     -1.599231000      2.820203000
C       -6.461454000     -2.448776000      2.936904000
C       -7.395936000     -2.523111000      1.931253000
C       -7.231648000     -1.747504000      0.762838000
C       -6.153348000     -0.902570000      0.626722000
C       -5.175975000     -0.793349000      1.650864000
C       -3.894065000      0.981955000      0.374623000
C       -2.792921000      0.937967000     -0.458771000
C       -2.711385000      1.698359000     -1.645321000
C       -3.709781000      2.586613000     -1.952385000
C       -4.803810000      2.775090000     -1.069010000
C       -5.799467000      3.751293000     -1.330304000
C       -6.835087000      3.956127000     -0.450034000
C       -6.908729000      3.193640000      0.736753000
C       -5.968227000      2.227255000      1.010113000
C       -4.897748000      1.974255000      0.112469000
C        0.084753000     -2.254547000     -0.918199000
C        0.866853000     -1.102609000     -1.176433000
C        2.273265000     -1.112229000     -1.713634000
C        3.232425000     -2.016101000     -0.934196000
C        2.819072000     -2.287580000      0.499688000
C        2.015482000     -3.364674000      0.845043000
C        1.435410000     -4.319110000     -0.165253000
C        0.573173000     -3.655850000     -1.246225000
H       -0.099683000      2.259284000     -1.228462000
H        0.586834000      2.994907000     -3.497349000
H        3.002777000      3.315406000     -4.025682000
H        4.710021000      2.926570000     -2.249648000
H        1.981096000      2.367610000      1.627740000
H        3.020639000      0.143795000      0.710967000
H        2.355464000      0.271940000      2.341921000
H       -0.420096000      1.617040000      3.888435000
H        0.477642000      2.242084000      6.114837000
H        1.625819000      4.430949000      6.431910000
H        1.872901000      5.984992000      4.498752000
H        0.150124000      3.756511000      0.837611000
H       -2.220530000      3.249496000      0.472830000
H       -2.422692000      2.828338000      2.199013000
H       -1.951644000      4.472609000      1.729019000
H       -2.407291000     -0.804678000      4.403924000
H       -4.476208000     -2.143013000      4.741348000
H       -6.563345000     -3.058600000      3.837758000
H       -8.256196000     -3.189137000      2.027237000
H       -7.962078000     -1.823967000     -0.045886000
H       -6.033124000     -0.322988000     -0.288994000
H       -1.853768000      1.549834000     -2.302671000
H       -3.660955000      3.175192000     -2.871463000
H       -5.719615000      4.346506000     -2.243456000
H       -7.593166000      4.714344000     -0.658357000
H       -7.717543000      3.375783000      1.448052000
H       -6.034052000      1.652675000      1.934592000
H       -1.000105000     -2.118189000     -0.957115000
H        0.312770000     -0.200137000     -1.446077000
H        2.640511000     -0.077083000     -1.687668000
H        2.259776000     -1.395385000     -2.782483000
H        3.336233000     -2.989245000     -1.440713000
H        4.238556000     -1.571431000     -0.935717000
H        3.471293000     -1.898175000      1.285804000
H        2.100056000     -3.754695000      1.866921000
H        0.838737000     -5.067282000      0.371708000
H        2.270266000     -4.882298000     -0.621833000
H        1.122911000     -3.612364000     -2.202038000
H       -0.305832000     -4.288630000     -1.434422000
C       -0.429996000     -2.353024000      2.647033000
C        0.793678000     -1.737160000      3.104463000
C       -0.543911000     -3.667985000      2.182442000
C       -1.864474000     -5.613140000      1.453740000
C       -2.990176000     -6.185958000      0.872788000
C       -1.745512000     -4.217712000      1.560226000
H       -3.073250000     -7.273429000      0.806206000
C       -4.017299000     -5.374649000      0.385747000
C       -2.779589000     -3.414273000      1.057143000
H       -4.903874000     -5.824509000     -0.067946000
H       -2.692014000     -2.328264000      1.095598000
C       -3.908533000     -3.986988000      0.479653000
H       -4.706974000     -3.343396000      0.103031000
H       -1.073773000     -6.236330000      1.875787000
H       -1.367801000     -1.827457000      2.806867000
H        0.679473000     -0.848602000      3.734337000
H        1.607539000     -2.397362000      3.421512000
H        0.338286000     -4.300563000      2.215314000
N        0.941911000     -4.805980000      5.813228000
C        0.645312000     -4.865522000      4.452505000
H        0.137342000     -4.939829000      6.413254000
C        2.227825000     -5.196958000      6.322551000
H        2.985356000     -4.783769000      5.639014000
H        2.384524000     -4.720644000      7.307287000
C        2.433632000     -6.704678000      6.441835000
H        2.280108000     -7.145108000      5.442759000
H        1.647132000     -7.125439000      7.093623000
C        3.807337000     -7.075747000      6.974625000
H        3.977218000     -6.653926000      7.979259000
H        4.604870000     -6.690237000      6.318725000
H        3.936755000     -8.166349000      7.047649000
O        1.602638000     -4.946242000      3.645604000
O       -0.585212000     -4.793300000      4.160791000

123
TSBC-VIII-cb-R, E=-3061.16315, G=-3060.226327, Imaginary frequency=-114.8
Ir       1.102325000     -1.222504000      0.095505000
P       -0.502289000      0.260686000      0.685566000
N        0.153625000      1.775514000      0.805737000
O       -1.370063000      0.251114000      2.078166000
O       -1.740758000      0.111452000     -0.404242000
C        2.656270000      3.093722000     -1.681392000
C        1.453875000      2.655541000     -1.110523000
C        0.265180000      2.903542000     -1.797283000
C        0.272150000      3.541571000     -3.038354000
C        1.474824000      3.951452000     -3.608027000
C        2.669194000      3.730751000     -2.918990000
C        1.490288000      1.926737000      0.222006000
C        2.274450000      0.606087000      0.153247000
H        3.596982000      2.927930000     -1.148376000
C        1.359325000      4.064146000      3.046576000
C        0.341125000      3.122601000      2.861635000
C       -0.012399000      2.298728000      3.938593000
C        0.653273000      2.395989000      5.157081000
C        1.671989000      3.334034000      5.327994000
C        2.019863000      4.173107000      4.271703000
C       -0.330032000      2.993609000      1.505019000
C       -1.835591000      3.180272000      1.578324000
H        1.638860000      4.723118000      2.218857000
C       -3.596194000     -0.541504000      1.662673000
C       -2.409374000     -0.608890000      2.370717000
C       -2.203351000     -1.489306000      3.453414000
C       -3.186972000     -2.388463000      3.773862000
C       -4.378767000     -2.468018000      3.008193000
C       -5.360104000     -3.455874000      3.278742000
C       -6.494467000     -3.556195000      2.508229000
C       -6.685214000     -2.672354000      1.423349000
C       -5.758381000     -1.693736000      1.144202000
C       -4.587193000     -1.547859000      1.933285000
C       -3.839765000      0.529130000      0.668726000
C       -2.940523000      0.771369000     -0.354185000
C       -3.220767000      1.662785000     -1.412765000
C       -4.376974000      2.398897000     -1.396330000
C       -5.272442000      2.305283000     -0.300241000
C       -6.423672000      3.130374000     -0.220125000
C       -7.262045000      3.068635000      0.867395000
C       -6.972291000      2.180160000      1.926398000
C       -5.874503000      1.352635000      1.868542000
C       -5.000256000      1.372895000      0.749810000
C        0.041685000     -1.956799000     -1.645622000
C        0.665133000     -0.706946000     -1.953625000
C        1.890766000     -0.550602000     -2.816007000
C        3.064251000     -1.431846000     -2.380826000
C        3.014594000     -1.858703000     -0.924813000
C        2.364549000     -3.016000000     -0.500267000
C        1.576085000     -3.960776000     -1.366223000
C        0.549242000     -3.257960000     -2.246377000
H       -0.679254000      2.590340000     -1.351879000
H       -0.671694000      3.720969000     -3.559835000
H        1.483950000      4.449975000     -4.580030000
H        3.617976000      4.060633000     -3.349244000
H        2.039214000      2.583246000      0.920464000
H        2.948643000      0.662499000     -0.707258000
H        2.910197000      0.511750000      1.042927000
H       -0.796042000      1.552199000      3.815704000
H        0.388669000      1.712270000      5.966455000
H        2.200379000      3.402318000      6.281616000
H        2.814621000      4.912782000      4.395879000
H        0.048043000      3.820419000      0.882215000
H       -2.292506000      3.151899000      0.579972000
H       -2.329239000      2.434404000      2.211253000
H       -2.032399000      4.171163000      2.011301000
H       -1.256426000     -1.445009000      4.011496000
H       -3.028175000     -3.079328000      4.604129000
H       -5.186838000     -4.145633000      4.108765000
H       -7.240569000     -4.324582000      2.723115000
H       -7.573555000     -2.769314000      0.794829000
H       -5.915907000     -1.026561000      0.295954000
H       -2.506600000      1.735225000     -2.234227000
H       -4.606988000      3.084842000     -2.214955000
H       -6.623601000      3.827691000     -1.037624000
H       -8.141925000      3.713513000      0.922142000
H       -7.622623000      2.152405000      2.803671000
H       -5.659823000      0.678972000      2.698524000
H       -1.033003000     -1.915746000     -1.454683000
H       -0.004260000      0.154539000     -2.018234000
H        2.185171000      0.508035000     -2.778294000
H        1.622261000     -0.745604000     -3.870590000
H        3.112892000     -2.343080000     -2.998028000
H        4.010871000     -0.901910000     -2.559338000
H        3.820305000     -1.495491000     -0.280714000
H        2.740270000     -3.462741000      0.421882000
H        1.064057000     -4.671564000     -0.701512000
H        2.277522000     -4.570081000     -1.966328000
H        0.968594000     -3.045835000     -3.243458000
H       -0.303729000     -3.929592000     -2.419996000
C        1.330493000     -2.273488000      2.113987000
C        0.162035000     -2.693376000      1.391872000
C        1.504208000     -1.068880000      2.795839000
C        3.126314000      0.703027000      3.410027000
C        4.383547000      1.109608000      3.852367000
C        2.806481000     -0.659409000      3.319733000
H        4.613017000      2.175947000      3.914405000
C        5.331656000      0.159681000      4.225911000
C        3.758438000     -1.609486000      3.727441000
H        6.316360000      0.476011000      4.579216000
H        3.457542000     -2.658635000      3.774234000
C        5.008461000     -1.199603000      4.175407000
H        5.733946000     -1.945440000      4.509602000
H        2.380777000      1.451138000      3.137998000
H        2.180265000     -2.951786000      2.147062000
H        0.165752000     -3.729474000      1.047903000
H       -0.821286000     -2.384869000      1.745912000
H        0.689114000     -0.359562000      2.907944000
N       -0.412180000     -3.366054000      5.861835000
C        0.611281000     -2.835258000      5.063889000
H       -0.930384000     -2.680912000      6.395666000
C       -0.449953000     -4.739382000      6.274043000
H        0.447863000     -5.208958000      5.842955000
H       -0.365215000     -4.829775000      7.375577000
C       -1.693083000     -5.490000000      5.805817000
H       -1.746462000     -5.413274000      4.706290000
H       -2.594290000     -4.980813000      6.194393000
C       -1.702063000     -6.947666000      6.235531000
H       -1.669542000     -7.042440000      7.333436000
H       -0.825905000     -7.483521000      5.835828000
H       -2.602928000     -7.473377000      5.883884000
O        1.423672000     -3.624445000      4.545154000
O        0.569007000     -1.573610000      4.925409000

123
TSBC-I-cb-S, E=-3061.176027, G=-3060.237394, Imaginary frequency=-89.7
Ir       0.578660000     -1.586236000     -1.227679000
P       -0.916504000     -0.144153000     -0.172474000
N       -0.247802000      1.367904000     -0.060769000
O       -1.583492000     -0.291347000      1.338101000
O       -2.325756000     -0.091372000     -1.062563000
C        2.670515000      3.370648000     -1.003009000
C        1.430708000      2.767939000     -1.239555000
C        0.534680000      3.368545000     -2.132066000
C        0.867398000      4.560308000     -2.770920000
C        2.106298000      5.159091000     -2.532421000
C        3.005444000      4.560335000     -1.651006000
C        1.130469000      1.442713000     -0.578110000
C        1.383646000      0.339166000     -1.598036000
H        3.361558000      2.882336000     -0.306605000
C        1.147458000      2.853463000      2.460571000
C       -0.177259000      2.479203000      2.200524000
C       -1.003041000      2.153707000      3.282299000
C       -0.522603000      2.216271000      4.588678000
C        0.801250000      2.580605000      4.835265000
C        1.637970000      2.888962000      3.764615000
C       -0.688816000      2.511296000      0.769528000
C       -2.170719000      2.808550000      0.658340000
H        1.813933000      3.113018000      1.636683000
C       -3.680811000     -1.408238000      1.099843000
C       -2.390776000     -1.372854000      1.600619000
C       -1.858387000     -2.409093000      2.396375000
C       -2.608866000     -3.528652000      2.643811000
C       -3.895044000     -3.680027000      2.063867000
C       -4.643039000     -4.873176000      2.234873000
C       -5.862984000     -5.036658000      1.622331000
C       -6.378606000     -4.009308000      0.801848000
C       -5.685835000     -2.832252000      0.632559000
C       -4.435408000     -2.619796000      1.270592000
C       -4.242946000     -0.245309000      0.376213000
C       -3.571321000      0.319720000     -0.696968000
C       -4.165800000      1.308196000     -1.514273000
C       -5.406703000      1.798490000     -1.206962000
C       -6.086945000      1.357954000     -0.042038000
C       -7.330315000      1.921903000      0.341624000
C       -7.960881000      1.523281000      1.496697000
C       -7.360570000      0.546070000      2.320531000
C       -6.162911000     -0.031940000      1.965752000
C       -5.496116000      0.339185000      0.768396000
C       -0.631813000     -1.344136000     -3.008631000
C        0.660294000     -1.808720000     -3.378450000
C        0.950277000     -3.215327000     -3.833916000
C        0.315410000     -4.276125000     -2.933779000
C        0.186135000     -3.838914000     -1.487803000
C       -0.971681000     -3.283895000     -0.954669000
C       -2.187750000     -2.999485000     -1.799893000
C       -1.887440000     -2.200158000     -3.075752000
H       -0.436488000      2.897670000     -2.313818000
H        0.157939000      5.026594000     -3.459432000
H        2.367985000      6.094174000     -3.033804000
H        3.976436000      5.024937000     -1.461503000
H        1.844539000      1.332972000      0.253074000
H        0.966422000      0.675234000     -2.562578000
H        2.471005000      0.283311000     -1.734431000
H       -2.036738000      1.851897000      3.107136000
H       -1.188062000      1.971795000      5.420644000
H        1.181104000      2.619233000      5.859182000
H        2.680526000      3.162304000      3.940592000
H       -0.178088000      3.366174000      0.303162000
H       -2.449824000      2.961915000     -0.391725000
H       -2.804727000      2.012677000      1.068873000
H       -2.393885000      3.732632000      1.210086000
H       -0.853739000     -2.290997000      2.797716000
H       -2.206146000     -4.330231000      3.267516000
H       -4.221387000     -5.667896000      2.855599000
H       -6.427182000     -5.962336000      1.756249000
H       -7.334668000     -4.150791000      0.292588000
H       -6.093780000     -2.052365000     -0.011122000
H       -3.604371000      1.662462000     -2.380586000
H       -5.872628000      2.558278000     -1.838894000
H       -7.772358000      2.692024000     -0.295716000
H       -8.915170000      1.969126000      1.785826000
H       -7.847678000      0.249170000      3.252220000
H       -5.708094000     -0.778264000      2.618039000
H       -0.809122000     -0.276251000     -3.164875000
H        1.350680000     -1.061107000     -3.782996000
H        2.041689000     -3.348353000     -3.858171000
H        0.612001000     -3.335665000     -4.879735000
H       -0.678884000     -4.559380000     -3.310457000
H        0.918345000     -5.195221000     -2.968040000
H        0.858100000     -4.337803000     -0.787172000
H       -1.143934000     -3.399416000      0.118610000
H       -2.918947000     -2.459525000     -1.188595000
H       -2.665345000     -3.963942000     -2.052273000
H       -1.803914000     -2.871944000     -3.945029000
H       -2.740505000     -1.540991000     -3.285823000
C        2.213075000     -2.402530000      0.101590000
H        2.008121000     -3.423741000      0.425306000
C        2.082252000     -1.408884000      1.074180000
H        2.320156000     -0.369218000      0.844667000
C        1.628651000     -1.732077000      2.430427000
C        1.179929000     -0.710787000      3.278027000
C        1.677498000     -3.044823000      2.932312000
H        1.155157000      0.315086000      2.911390000
H        2.062088000     -3.856417000      2.313494000
C        0.772066000     -0.996833000      4.578756000
C        1.277378000     -3.328326000      4.232650000
H        0.423107000     -0.186337000      5.218333000
H        1.335636000     -4.353214000      4.606481000
C        0.815570000     -2.303392000      5.060671000
H        0.499566000     -2.522918000      6.083232000
C        2.636622000     -2.219993000     -1.251638000
H        2.865276000     -3.135725000     -1.802364000
H        3.295641000     -1.383161000     -1.489777000
N        5.115386000      0.915838000      2.876379000
C        4.323652000      0.322159000      1.895153000
H        4.993991000      1.918248000      2.945602000
C        5.502789000      0.201296000      4.061990000
H        5.784914000     -0.814978000      3.747802000
H        6.405115000      0.671337000      4.493552000
C        4.407409000      0.104988000      5.120815000
H        3.524054000     -0.351994000      4.647472000
H        4.105245000      1.124075000      5.423946000
C        4.818964000     -0.702711000      6.339407000
H        5.694602000     -0.261490000      6.844233000
H        5.087610000     -1.733502000      6.056422000
H        4.005773000     -0.765293000      7.079044000
O        4.259996000     -0.936823000      1.898234000
O        3.739971000      1.098936000      1.094107000

123
TSBC-II-cb-S, E=-3061.1824, G=-3060.249281, Imaginary frequency=-146.9
Ir       1.121136000     -0.082573000     -0.177322000
P       -0.901293000      0.848550000      0.107142000
N       -0.777082000      2.511069000     -0.001800000
O       -1.832937000      0.734792000      1.459009000
O       -1.976836000      0.278964000     -1.024272000
C        1.400490000      5.041869000     -1.576492000
C        0.381751000      4.086941000     -1.514616000
C       -0.713091000      4.209769000     -2.376570000
C       -0.784600000      5.263386000     -3.284526000
C        0.240996000      6.207918000     -3.345968000
C        1.334658000      6.094288000     -2.488910000
C        0.513434000      2.912605000     -0.573209000
C        1.151335000      1.727596000     -1.290372000
H        2.256854000      4.957980000     -0.900263000
C        0.336857000      4.554834000      2.276176000
C       -0.771156000      3.704291000      2.165061000
C       -1.175286000      2.990044000      3.299698000
C       -0.465449000      3.091069000      4.494202000
C        0.660195000      3.910401000      4.579421000
C        1.054647000      4.651679000      3.467746000
C       -1.449310000      3.553944000      0.813330000
C       -2.962876000      3.450564000      0.865537000
H        0.637443000      5.158128000      1.414678000
C       -3.720325000     -0.652442000      0.983518000
C       -2.594773000     -0.371396000      1.739692000
C       -2.204830000     -1.156415000      2.845335000
C       -2.913470000     -2.288446000      3.154268000
C       -4.009192000     -2.696125000      2.349911000
C       -4.700750000     -3.906844000      2.610833000
C       -5.734289000     -4.318176000      1.802945000
C       -6.111647000     -3.533484000      0.690784000
C       -5.470762000     -2.346189000      0.420092000
C       -4.413935000     -1.881245000      1.245980000
C       -4.164946000      0.288166000     -0.072289000
C       -3.282695000      0.691074000     -1.059962000
C       -3.679566000      1.500910000     -2.145103000
C       -4.967617000      1.966530000     -2.209857000
C       -5.892449000      1.676335000     -1.173680000
C       -7.204303000      2.216192000     -1.188248000
C       -8.080724000      1.970887000     -0.158031000
C       -7.671672000      1.178988000      0.937731000
C       -6.411644000      0.627281000      0.973468000
C       -5.489065000      0.840879000     -0.084492000
C        0.551436000     -1.093097000     -2.017962000
C        1.968023000     -1.010225000     -1.967358000
C        2.853453000     -2.192575000     -1.658213000
C        2.425322000     -2.976670000     -0.412167000
C        1.669881000     -2.157004000      0.618147000
C        0.282273000     -2.035235000      0.634945000
C       -0.649441000     -2.642259000     -0.382844000
C       -0.212354000     -2.394276000     -1.829410000
H       -1.519235000      3.475044000     -2.315466000
H       -1.648574000      5.350786000     -3.948064000
H        0.184198000      7.035260000     -4.057212000
H        2.138822000      6.833165000     -2.525129000
H        1.178594000      3.220628000      0.253585000
H        0.630735000      1.578254000     -2.252250000
H        2.190039000      1.979298000     -1.541782000
H       -2.045638000      2.336536000      3.247312000
H       -0.792203000      2.519899000      5.366606000
H        1.223250000      3.976659000      5.513156000
H        1.923109000      5.311868000      3.527523000
H       -1.230481000      4.478829000      0.257204000
H       -3.378974000      3.398579000     -0.149966000
H       -3.319402000      2.578097000      1.424094000
H       -3.359199000      4.352330000      1.354037000
H       -1.340476000     -0.836132000      3.430012000
H       -2.623856000     -2.903095000      4.009605000
H       -4.386118000     -4.513613000      3.463645000
H       -6.255596000     -5.255309000      2.010435000
H       -6.916425000     -3.874377000      0.035419000
H       -5.766341000     -1.755051000     -0.447475000
H       -2.943852000      1.729443000     -2.917803000
H       -5.288949000      2.587411000     -3.049457000
H       -7.501005000      2.843222000     -2.032879000
H       -9.086385000      2.396650000     -0.177294000
H       -8.360128000      1.006453000      1.768177000
H       -6.107785000      0.025579000      1.830713000
H        0.044774000     -0.361223000     -2.653440000
H        2.447452000     -0.235774000     -2.577865000
H        3.876427000     -1.816612000     -1.520729000
H        2.895902000     -2.860216000     -2.539784000
H        1.809014000     -3.845678000     -0.691919000
H        3.318905000     -3.392647000      0.076902000
H        2.183238000     -2.002464000      1.574828000
H       -0.169619000     -1.815710000      1.605063000
H       -1.652630000     -2.221446000     -0.225831000
H       -0.741565000     -3.725334000     -0.180213000
H        0.405511000     -3.228733000     -2.196219000
H       -1.103336000     -2.375073000     -2.473394000
C        2.719378000      0.975641000      0.990199000
C        1.565704000      0.695876000      1.787957000
C        3.740374000      0.046117000      0.741103000
C        4.959072000      1.390537000     -1.011060000
C        6.039103000      1.533363000     -1.877583000
C        4.858934000      0.272046000     -0.170670000
H        6.098221000      2.407550000     -2.530270000
C        7.043218000      0.565781000     -1.911752000
C        5.881303000     -0.690343000     -0.210393000
H        7.891366000      0.679958000     -2.591115000
H        5.818974000     -1.544936000      0.466675000
C        6.963036000     -0.545919000     -1.070581000
H        7.752107000     -1.301395000     -1.084759000
H        4.184282000      2.158452000     -0.995638000
H        2.869564000      2.001218000      0.646827000
H        1.630381000     -0.127409000      2.506273000
H        0.993827000      1.561178000      2.136800000
H        3.657887000     -0.938497000      1.190331000
N        4.562959000     -0.393369000      4.823484000
C        4.327380000     -0.614890000      3.468622000
H        4.264524000     -1.157508000      5.416814000
C        5.651791000      0.426056000      5.282019000
H        5.658946000      1.337956000      4.665048000
H        5.449122000      0.739074000      6.322101000
C        7.025193000     -0.235185000      5.199621000
H        7.193748000     -0.521137000      4.148315000
H        7.010001000     -1.172677000      5.783892000
C        8.147371000      0.666302000      5.685828000
H        8.002864000      0.957845000      6.739557000
H        8.195495000      1.594246000      5.092990000
H        9.129087000      0.174196000      5.610605000
O        4.928757000      0.156702000      2.663183000
O        3.528461000     -1.536270000      3.174253000

123
TSBC-III-cb-S, E=-3061.170246, G=-3060.233494, Imaginary frequency=-95.1
Ir       1.260298000     -0.432381000      0.197712000
P       -0.692881000      0.693798000      0.140723000
N       -0.435923000      2.334486000      0.211316000
O       -1.937426000      0.568394000      1.218638000
O       -1.508888000      0.315960000     -1.249258000
C        1.206683000      5.129628000     -0.785454000
C        0.913940000      3.833069000     -1.223983000
C        0.608121000      3.637439000     -2.578330000
C        0.564914000      4.721347000     -3.452293000
C        0.831313000      6.013771000     -2.997681000
C        1.162990000      6.215658000     -1.660210000
C        0.925675000      2.685279000     -0.227829000
C        1.619245000      1.450913000     -0.799364000
H        1.484113000      5.294378000      0.260189000
C        0.189004000      3.773304000      3.033462000
C       -0.977735000      3.251706000      2.458763000
C       -1.908688000      2.636241000      3.304028000
C       -1.665059000      2.516463000      4.671016000
C       -0.485105000      3.013858000      5.223480000
C        0.441005000      3.649818000      4.398921000
C       -1.187290000      3.367545000      0.955718000
C       -2.637891000      3.519822000      0.536310000
H        0.910654000      4.300176000      2.404491000
C       -3.839685000     -0.387022000      0.089403000
C       -2.928000000     -0.379494000      1.135552000
C       -3.011047000     -1.296416000      2.206557000
C       -3.964595000     -2.280806000      2.197889000
C       -4.845609000     -2.418659000      1.095145000
C       -5.781790000     -3.482422000      1.028155000
C       -6.597775000     -3.636650000     -0.067408000
C       -6.499154000     -2.732899000     -1.148474000
C       -5.614125000     -1.680174000     -1.104497000
C       -4.773981000     -1.476279000      0.022270000
C       -3.831082000      0.677507000     -0.940538000
C       -2.655231000      0.968830000     -1.605368000
C       -2.582285000      1.892173000     -2.667617000
C       -3.708798000      2.582667000     -3.032597000
C       -4.927631000      2.405204000     -2.326139000
C       -6.078003000      3.171327000     -2.645482000
C       -7.242073000      3.034380000     -1.926765000
C       -7.296899000      2.126394000     -0.846340000
C       -6.203603000      1.356144000     -0.521715000
C       -4.994140000      1.454581000     -1.258338000
C        3.010554000     -0.142034000      1.482909000
C        1.928429000      0.596826000      2.020069000
C        1.114327000      0.205783000      3.227111000
C        0.655830000     -1.251186000      3.207278000
C        0.442213000     -1.807818000      1.813396000
C        1.444271000     -2.482782000      1.117347000
C        2.848551000     -2.694642000      1.625560000
C        3.530665000     -1.418224000      2.128183000
H        0.458207000      2.631434000     -2.981145000
H        0.336254000      4.547460000     -4.506756000
H        0.797246000      6.858993000     -3.689559000
H        1.394077000      7.219051000     -1.294298000
H        1.477746000      3.044980000      0.656434000
H        1.320042000      1.338112000     -1.849009000
H        2.702770000      1.640704000     -0.780296000
H       -2.835487000      2.238889000      2.890267000
H       -2.406624000      2.031172000      5.310519000
H       -0.294427000      2.917540000      6.294988000
H        1.360550000      4.062748000      4.820579000
H       -0.690457000      4.299579000      0.649095000
H       -2.700816000      3.678112000     -0.548308000
H       -3.250423000      2.646282000      0.787191000
H       -3.070167000      4.395258000      1.042524000
H       -2.312046000     -1.182339000      3.035797000
H       -4.039651000     -2.983601000      3.030980000
H       -5.831971000     -4.186648000      1.862554000
H       -7.310441000     -4.463251000     -0.111467000
H       -7.126640000     -2.873328000     -2.031568000
H       -5.541505000     -0.997185000     -1.951466000
H       -1.625353000      2.016396000     -3.174702000
H       -3.673168000      3.297065000     -3.858425000
H       -6.015550000      3.884612000     -3.471266000
H       -8.119145000      3.634337000     -2.179619000
H       -8.214002000      2.037238000     -0.259387000
H       -6.258387000      0.665216000      0.320430000
H        3.748538000      0.423758000      0.903715000
H        1.947372000      1.675159000      1.851623000
H        0.234376000      0.864486000      3.256058000
H        1.679615000      0.424103000      4.151737000
H        1.383441000     -1.895183000      3.725188000
H       -0.278395000     -1.346798000      3.780242000
H       -0.587030000     -2.047291000      1.533793000
H        1.106785000     -3.209153000      0.371226000
H        3.437911000     -3.119346000      0.800166000
H        2.841960000     -3.473042000      2.411398000
H        3.428240000     -1.330183000      3.221845000
H        4.611197000     -1.491648000      1.937112000
C        2.026826000     -1.692488000     -1.543638000
C        0.609607000     -1.462547000     -1.563107000
C        2.904271000     -0.742770000     -2.075980000
C        5.088582000     -1.796425000     -1.397670000
C        6.475922000     -1.740650000     -1.350308000
C        4.353925000     -0.773753000     -2.020570000
H        7.036707000     -2.540955000     -0.861923000
C        7.153655000     -0.663961000     -1.928330000
C        5.048590000      0.299200000     -2.604447000
H        8.244929000     -0.622678000     -1.890225000
H        4.475858000      1.077760000     -3.113210000
C        6.437393000      0.354268000     -2.558207000
H        6.965566000      1.191842000     -3.019297000
H        4.568276000     -2.640788000     -0.943251000
H        2.423392000     -2.659533000     -1.229200000
H        0.239322000     -0.749890000     -2.301352000
H       -0.047039000     -2.321100000     -1.389137000
H        2.464181000      0.150872000     -2.507313000
N        0.471991000     -0.921042000     -5.447232000
C        1.368183000     -0.350071000     -4.549393000
H        0.745704000     -1.835429000     -5.782364000
C       -0.909693000     -0.546178000     -5.545883000
H       -0.970129000      0.534194000     -5.343376000
H       -1.256175000     -0.697113000     -6.585225000
C       -1.839481000     -1.296622000     -4.592005000
H       -1.543301000     -1.058853000     -3.557641000
H       -1.672085000     -2.381351000     -4.717446000
C       -3.309695000     -0.973681000     -4.801270000
H       -3.641002000     -1.243002000     -5.817863000
H       -3.506803000      0.101050000     -4.662207000
H       -3.947305000     -1.518779000     -4.087959000
O        1.008674000      0.694667000     -3.944193000
O        2.470139000     -0.952117000     -4.419199000

123
TSBC-IV-cb-S, E=-3061.163494, G=-3060.2293, Imaginary frequency=-98.7
Ir       1.467079000     -0.284529000      0.321249000
P       -0.626165000      0.660484000      0.206850000
N       -0.458723000      2.324631000      0.221952000
O       -1.880776000      0.515218000      1.265177000
O       -1.368633000      0.196292000     -1.188040000
C        1.904648000      4.864189000     -1.069063000
C        0.887221000      3.907516000     -1.131354000
C       -0.075935000      4.011840000     -2.138783000
C       -0.020081000      5.047064000     -3.068825000
C        1.004677000      5.991600000     -3.006501000
C        1.967719000      5.897483000     -2.002617000
C        0.889142000      2.757035000     -0.148135000
C        1.671543000      1.576518000     -0.725997000
H        2.658151000      4.796866000     -0.278267000
C       -0.021671000      4.031834000      2.921845000
C       -1.124548000      3.359146000      2.378590000
C       -2.002532000      2.712139000      3.256222000
C       -1.765188000      2.708154000      4.629356000
C       -0.643181000      3.349947000      5.152853000
C        0.226666000      4.019144000      4.293711000
C       -1.314668000      3.346523000      0.870411000
C       -2.764351000      3.337730000      0.420153000
H        0.645579000      4.591689000      2.260576000
C       -3.662575000     -0.684637000      0.195147000
C       -2.750612000     -0.550610000      1.228940000
C       -2.708760000     -1.444861000      2.318452000
C       -3.548347000     -2.527740000      2.347975000
C       -4.443494000     -2.773319000      1.275932000
C       -5.270286000     -3.926534000      1.261460000
C       -6.110629000     -4.179538000      0.203760000
C       -6.146569000     -3.287736000     -0.891230000
C       -5.363571000     -2.156762000     -0.901458000
C       -4.500689000     -1.851553000      0.184393000
C       -3.733119000      0.317783000     -0.892151000
C       -2.588861000      0.657949000     -1.592053000
C       -2.626829000      1.449451000     -2.759424000
C       -3.815043000      1.992726000     -3.174180000
C       -4.999004000      1.800856000     -2.415535000
C       -6.215901000      2.433724000     -2.776988000
C       -7.347906000      2.278269000     -2.012326000
C       -7.302525000      1.484565000     -0.844797000
C       -6.142238000      0.841791000     -0.478415000
C       -4.961195000      0.963486000     -1.256733000
C        0.843765000     -1.855252000      1.910221000
C        2.062505000     -2.239704000      1.362196000
C        3.398611000     -2.084260000      2.041789000
C        3.704127000     -0.663600000      2.518421000
C        2.931465000      0.415745000      1.780793000
C        1.642811000      0.836030000      2.196068000
C        0.847723000      0.250095000      3.334294000
C        0.780692000     -1.272367000      3.307668000
H       -0.882371000      3.278409000     -2.179248000
H       -0.783970000      5.117609000     -3.847168000
H        1.049323000      6.803550000     -3.736045000
H        2.770230000      6.636485000     -1.941956000
H        1.410059000      3.125005000      0.752731000
H        1.363897000      1.457760000     -1.775081000
H        2.738815000      1.840285000     -0.740702000
H       -2.880154000      2.198431000      2.863663000
H       -2.464091000      2.197388000      5.296376000
H       -0.456356000      3.342427000      6.229325000
H        1.095569000      4.547586000      4.693342000
H       -0.888073000      4.292012000      0.501209000
H       -2.826811000      3.404433000     -0.674461000
H       -3.305058000      2.437726000      0.733138000
H       -3.277727000      4.210472000      0.848919000
H       -2.009964000     -1.238045000      3.128286000
H       -3.525902000     -3.220769000      3.192209000
H       -5.217760000     -4.616545000      2.107383000
H       -6.739358000     -5.072649000      0.200754000
H       -6.794229000     -3.502938000     -1.744200000
H       -5.384833000     -1.493810000     -1.765900000
H       -1.700199000      1.591773000     -3.316328000
H       -3.857773000      2.599742000     -4.081622000
H       -6.232067000      3.059834000     -3.672713000
H       -8.277518000      2.775980000     -2.297148000
H       -8.195640000      1.382654000     -0.223999000
H       -6.119948000      0.237153000      0.429242000
H       -0.060808000     -2.330894000      1.520646000
H        2.054058000     -3.025660000      0.606027000
H        4.170806000     -2.402010000      1.327301000
H        3.458639000     -2.804627000      2.877881000
H        3.498155000     -0.559036000      3.596282000
H        4.779520000     -0.468572000      2.401538000
H        3.547371000      1.174680000      1.288762000
H        1.399814000      1.884981000      2.029942000
H       -0.166597000      0.670089000      3.272365000
H        1.260160000      0.614871000      4.292595000
H        1.606133000     -1.704450000      3.893959000
H       -0.136636000     -1.617824000      3.805185000
C        1.925263000     -1.055665000     -1.748147000
C        3.105331000     -0.927576000     -0.950855000
C        0.956528000     -2.029228000     -1.504643000
C       -0.486801000     -1.561984000     -3.497358000
C       -1.694424000     -1.722177000     -4.168488000
C       -0.287907000     -2.174770000     -2.251395000
H       -1.840900000     -1.245772000     -5.140877000
C       -2.712861000     -2.499150000     -3.613365000
C       -1.305382000     -2.977762000     -1.717456000
H       -3.661775000     -2.618354000     -4.142321000
H       -1.146605000     -3.472539000     -0.755433000
C       -2.511859000     -3.136831000     -2.388779000
H       -3.299090000     -3.757396000     -1.956988000
H        0.335601000     -1.012252000     -3.957173000
H        1.723708000     -0.319217000     -2.522819000
H        3.592746000     -1.840870000     -0.610576000
H        3.802656000     -0.137754000     -1.241986000
H        1.181176000     -2.859431000     -0.848237000
N        2.214491000     -4.281135000     -4.889308000
C        2.357048000     -3.373917000     -3.825563000
H        1.883655000     -5.194456000     -4.605656000
C        1.971746000     -3.863360000     -6.236712000
H        2.390507000     -2.848424000     -6.316904000
H        2.528041000     -4.503485000     -6.950386000
C        0.497409000     -3.840524000     -6.635395000
H       -0.042199000     -3.196745000     -5.921740000
H        0.073663000     -4.853586000     -6.509171000
C        0.270113000     -3.359468000     -8.058801000
H        0.791217000     -4.000937000     -8.788960000
H        0.651742000     -2.334356000     -8.196551000
H       -0.798172000     -3.355547000     -8.325983000
O        2.546627000     -2.168179000     -4.118084000
O        2.287603000     -3.884520000     -2.676679000

123
TSBC-V-cb-S, E=-3061.174995, G=-3060.240388, Imaginary frequency=-82.3
Ir       1.054976000     -0.150620000      0.241016000
P       -0.947211000      0.836268000      0.351220000
N       -0.778971000      2.495680000      0.287359000
O       -1.932194000      0.732108000      1.659939000
O       -1.962367000      0.296102000     -0.836374000
C        1.521227000      4.993553000     -1.156688000
C        0.474164000      4.067460000     -1.153580000
C       -0.585239000      4.242554000     -2.050229000
C       -0.593904000      5.318389000     -2.934500000
C        0.459806000      6.233416000     -2.937293000
C        1.518360000      6.068045000     -2.045290000
C        0.538482000      2.871695000     -0.231636000
C        1.148463000      1.678223000     -0.947346000
H        2.350312000      4.868516000     -0.453397000
C        0.280262000      4.475636000      2.643243000
C       -0.843520000      3.656569000      2.470485000
C       -1.317586000      2.938513000      3.575287000
C       -0.660020000      3.004028000      4.801677000
C        0.481261000      3.792615000      4.949624000
C        0.944634000      4.538566000      3.867738000
C       -1.462329000      3.542513000      1.087350000
C       -2.978463000      3.482954000      1.069863000
H        0.634981000      5.080878000      1.804135000
C       -3.937054000     -0.436016000      1.054185000
C       -2.843533000     -0.266698000      1.889047000
C       -2.660842000     -1.029343000      3.061850000
C       -3.564092000     -2.006714000      3.386058000
C       -4.640804000     -2.308993000      2.514705000
C       -5.529282000     -3.380767000      2.788839000
C       -6.526201000     -3.715590000      1.903437000
C       -6.668898000     -2.989911000      0.699903000
C       -5.838416000     -1.930048000      0.417367000
C       -4.811839000     -1.544347000      1.319050000
C       -4.206791000      0.510415000     -0.054469000
C       -3.226509000      0.807075000     -0.984506000
C       -3.468216000      1.613054000     -2.116288000
C       -4.699938000      2.190274000     -2.286361000
C       -5.715108000      2.021839000     -1.309369000
C       -6.962898000      2.686026000     -1.429400000
C       -7.923651000      2.566894000     -0.453669000
C       -7.665221000      1.782085000      0.691521000
C       -6.472450000      1.109495000      0.827607000
C       -5.468133000      1.188385000     -0.172948000
C        1.577916000      0.884966000      2.110830000
C        1.167937000     -0.441146000      2.414752000
C        2.109961000     -1.550553000      2.809259000
C        3.325419000     -1.683329000      1.887747000
C        3.073663000     -1.223902000      0.466190000
C        3.288470000      0.073657000      0.014372000
C        3.762542000      1.225675000      0.861867000
C        3.023365000      1.344427000      2.194626000
H       -1.414567000      3.531968000     -2.036119000
H       -1.430720000      5.445779000     -3.625742000
H        0.452561000      7.077705000     -3.630593000
H        2.344381000      6.783260000     -2.036335000
H        1.193474000      3.135746000      0.618203000
H        0.614036000      1.521452000     -1.897278000
H        2.185407000      1.911522000     -1.209846000
H       -2.202872000      2.311081000      3.475216000
H       -1.043052000      2.432786000      5.650907000
H        0.998927000      3.836454000      5.910752000
H        1.822970000      5.179260000      3.977555000
H       -1.192824000      4.468174000      0.555645000
H       -3.349440000      3.449061000      0.036270000
H       -3.386953000      2.620163000      1.607298000
H       -3.369962000      4.393838000      1.545172000
H       -1.804483000     -0.806805000      3.699603000
H       -3.438566000     -2.590976000      4.300135000
H       -5.393619000     -3.946780000      3.714022000
H       -7.198353000     -4.548780000      2.119975000
H       -7.442070000     -3.275945000     -0.016648000
H       -5.955627000     -1.383702000     -0.519252000
H       -2.662067000      1.745441000     -2.839396000
H       -4.904063000      2.808119000     -3.163935000
H       -7.139959000      3.307406000     -2.310874000
H       -8.878330000      3.087980000     -0.553730000
H       -8.417136000      1.711330000      1.480791000
H       -6.286890000      0.516220000      1.723222000
H        0.846147000      1.668530000      2.332499000
H        0.159412000     -0.554995000      2.823637000
H        1.539420000     -2.490097000      2.798500000
H        2.431427000     -1.405368000      3.858386000
H        4.185550000     -1.128226000      2.293758000
H        3.640812000     -2.736819000      1.849789000
H        3.095058000     -2.009107000     -0.300835000
H        3.462077000      0.182935000     -1.061531000
H        3.627351000      2.153863000      0.285265000
H        4.853244000      1.130932000      1.016292000
H        3.540500000      0.773188000      2.981346000
H        3.041071000      2.391887000      2.530900000
C        0.053915000     -1.956099000     -0.721918000
C        0.822272000     -1.140595000     -1.622853000
C        0.619515000     -2.963208000      0.064584000
C       -1.499644000     -3.793493000      1.150026000
C       -2.132649000     -4.714515000      1.978597000
C       -0.107019000     -3.827684000      0.983934000
H       -3.219415000     -4.691244000      2.077174000
C       -1.386564000     -5.665871000      2.674875000
C        0.631140000     -4.797311000      1.685087000
H       -1.889377000     -6.387281000      3.323798000
H        1.711411000     -4.846677000      1.528922000
C        0.001618000     -5.701662000      2.531014000
H        0.590427000     -6.451030000      3.065131000
H       -2.099930000     -3.051094000      0.619716000
H       -1.033046000     -1.856863000     -0.742287000
H        1.777204000     -1.548743000     -1.971763000
H        0.251018000     -0.600799000     -2.383202000
H        1.690656000     -3.130134000     -0.009865000
N        2.576762000     -5.127990000     -3.113412000
C        2.192463000     -4.445220000     -1.958483000
H        3.576595000     -5.127171000     -3.272635000
C        1.820121000     -6.244269000     -3.611391000
H        0.758975000     -5.949215000     -3.615704000
H        2.108584000     -6.430396000     -4.661670000
C        1.968986000     -7.527256000     -2.797311000
H        1.672215000     -7.295082000     -1.761386000
H        3.035913000     -7.812620000     -2.766013000
C        1.135334000     -8.675849000     -3.339560000
H        1.418985000     -8.927262000     -4.375310000
H        0.063628000     -8.418265000     -3.347063000
H        1.251957000     -9.587953000     -2.734290000
O        1.019558000     -4.654109000     -1.545050000
O        3.048951000     -3.674893000     -1.451959000

123
TSBC-VII-cb-S, E=-3061.165157, G=-3060.230079, Imaginary frequency=-130.3
Ir       0.954627000     -0.273664000     -0.542217000
P       -1.053455000      0.525816000      0.128488000
N       -1.002633000      2.196403000      0.205257000
O       -1.862089000      0.229168000      1.534776000
O       -2.220055000      0.066198000     -0.958296000
C        0.802262000      4.944527000     -1.518143000
C       -0.202905000      3.994702000     -1.308050000
C       -1.470109000      4.227971000     -1.851274000
C       -1.723500000      5.377193000     -2.597116000
C       -0.710913000      6.311902000     -2.813778000
C        0.554276000      6.092041000     -2.269560000
C        0.131705000      2.726466000     -0.554081000
C        0.649852000      1.661574000     -1.513809000
H        1.792498000      4.780264000     -1.082505000
C        0.317980000      4.343778000      2.414417000
C       -0.574078000      3.264386000      2.400401000
C       -0.512940000      2.332010000      3.444144000
C        0.423323000      2.474245000      4.466669000
C        1.313432000      3.548308000      4.463013000
C        1.258267000      4.486667000      3.434424000
C       -1.533130000      3.127248000      1.230823000
C       -2.984971000      2.929013000      1.628343000
H        0.274002000      5.082761000      1.608350000
C       -4.012534000     -0.760248000      1.032446000
C       -2.838537000     -0.711500000      1.771792000
C       -2.623103000     -1.552023000      2.886324000
C       -3.534295000     -2.532091000      3.184786000
C       -4.667804000     -2.747792000      2.362238000
C       -5.563698000     -3.821846000      2.599522000
C       -6.643091000     -4.037094000      1.775741000
C       -6.862031000     -3.184562000      0.670880000
C       -6.020426000     -2.123666000      0.425918000
C       -4.907798000     -1.860096000      1.268641000
C       -4.360613000      0.287640000      0.048992000
C       -3.466728000      0.629837000     -0.945667000
C       -3.793561000      1.523160000     -1.987136000
C       -5.015372000      2.145658000     -1.987091000
C       -5.933442000      1.930759000     -0.926243000
C       -7.163166000      2.635726000     -0.866718000
C       -8.024867000      2.464777000      0.190576000
C       -7.681146000      1.584423000      1.240146000
C       -6.505137000      0.870989000      1.201338000
C       -5.604436000      1.003204000      0.112060000
C        2.624879000     -0.328839000     -2.124900000
C        3.014468000     -1.114943000     -1.050467000
C        2.969902000     -2.619181000     -1.011633000
C        1.629638000     -3.214317000     -1.452868000
C        0.440527000     -2.287695000     -1.247057000
C        0.006361000     -1.337353000     -2.210240000
C        0.656395000     -1.053276000     -3.539119000
C        2.169893000     -0.906690000     -3.447219000
H       -2.266656000      3.505367000     -1.666338000
H       -2.722424000      5.546711000     -3.007313000
H       -0.909578000      7.214259000     -3.396913000
H        1.351606000      6.823302000     -2.423843000
H        0.942762000      2.973637000      0.153917000
H       -0.040792000      1.571001000     -2.367944000
H        1.605142000      2.020710000     -1.913612000
H       -1.176499000      1.467087000      3.459063000
H        0.463478000      1.727534000      5.262003000
H        2.050844000      3.651192000      5.263022000
H        1.948392000      5.334125000      3.423387000
H       -1.506797000      4.097445000      0.712188000
H       -3.626738000      2.890905000      0.737657000
H       -3.158243000      2.025373000      2.222863000
H       -3.293928000      3.793396000      2.233690000
H       -1.746425000     -1.376106000      3.521651000
H       -3.374016000     -3.174805000      4.053824000
H       -5.370028000     -4.482641000      3.448408000
H       -7.323371000     -4.870723000      1.964508000
H       -7.703937000     -3.371537000      0.000190000
H       -6.197899000     -1.481417000     -0.437531000
H       -3.060057000      1.688779000     -2.777358000
H       -5.285057000      2.833768000     -2.791854000
H       -7.405736000      3.330521000     -1.674910000
H       -8.965730000      3.018327000      0.229421000
H       -8.351906000      1.472348000      2.095054000
H       -6.249049000      0.203590000      2.024556000
H        3.017946000      0.689221000     -2.146414000
H        3.709067000     -0.644833000     -0.348043000
H        3.173221000     -2.933788000      0.021704000
H        3.803303000     -3.020397000     -1.618689000
H        1.667549000     -3.519609000     -2.511991000
H        1.452930000     -4.137260000     -0.881009000
H       -0.343858000     -2.700218000     -0.606207000
H       -1.064421000     -1.131152000     -2.215514000
H        0.225242000     -0.114527000     -3.921698000
H        0.379700000     -1.829913000     -4.276538000
H        2.662752000     -1.880882000     -3.587740000
H        2.536433000     -0.262129000     -4.259806000
C        1.913788000     -0.694523000      1.450105000
C        1.877340000      0.708432000      1.123228000
C        0.974075000     -1.397804000      2.269553000
C        2.185100000     -3.579517000      2.484042000
C        2.224842000     -4.965491000      2.374009000
C        0.996051000     -2.878340000      2.236070000
H        3.156393000     -5.499191000      2.577779000
C        1.077103000     -5.675128000      2.012813000
C       -0.153348000     -3.599348000      1.897661000
H        1.109967000     -6.763718000      1.924281000
H       -1.087938000     -3.069030000      1.712878000
C       -0.112399000     -4.987864000      1.780155000
H       -1.019279000     -5.532287000      1.506175000
H        3.072421000     -3.024975000      2.795255000
H        2.860127000     -1.223992000      1.337778000
H        1.212482000      1.352688000      1.708628000
H        2.839279000      1.186966000      0.903746000
H        0.014315000     -0.924480000      2.477684000
N        1.379564000     -0.569533000      6.191159000
C        0.839914000     -0.850160000      4.953375000
H        0.693000000     -0.541751000      6.934632000
C        2.754921000     -0.830050000      6.533350000
H        3.383618000     -0.455132000      5.711085000
H        3.007769000     -0.232081000      7.425404000
C        3.074726000     -2.300435000      6.784315000
H        2.785957000     -2.869531000      5.885294000
H        2.438472000     -2.671220000      7.607049000
C        4.540290000     -2.536387000      7.107677000
H        4.848633000     -1.984859000      8.011130000
H        5.188823000     -2.201133000      6.281878000
H        4.750785000     -3.602157000      7.282892000
O        1.718713000     -1.128309000      4.049707000
O       -0.383899000     -0.789099000      4.798693000

123
TSBC-VIII-cb-S, E=-3061.167063, G=-3060.232856, Imaginary frequency=-86.1
Ir       0.763966000     -0.628866000      0.784304000
P       -1.191925000      0.467919000      0.762111000
N       -0.948309000      2.109219000      0.752406000
O       -2.343413000      0.321190000      1.944441000
O       -2.102255000      0.005597000     -0.546864000
C        1.492761000      4.655166000     -0.207117000
C        0.545743000      3.660700000     -0.465417000
C       -0.259100000      3.773232000     -1.605244000
C       -0.121271000      4.857613000     -2.467220000
C        0.831196000      5.844695000     -2.205166000
C        1.638396000      5.738708000     -1.073730000
C        0.456043000      2.459265000      0.446352000
C        1.209472000      1.277694000     -0.172252000
H        2.120756000      4.574527000      0.684143000
C       -0.759284000      4.880878000      2.924191000
C       -1.307071000      3.613486000      2.706696000
C       -1.492788000      2.765012000      3.805760000
C       -1.131474000      3.174759000      5.087407000
C       -0.592002000      4.445758000      5.294256000
C       -0.411975000      5.300311000      4.208613000
C       -1.746863000      3.220184000      1.306698000
C       -3.259206000      3.078121000      1.223988000
H       -0.603712000      5.548497000      2.071759000
C       -4.196492000     -0.921852000      1.057441000
C       -3.198728000     -0.756187000      2.005195000
C       -3.058230000     -1.633792000      3.101897000
C       -3.875100000     -2.728531000      3.214154000
C       -4.837583000     -3.016619000      2.213995000
C       -5.636581000     -4.187182000      2.275745000
C       -6.538262000     -4.479400000      1.280238000
C       -6.666653000     -3.611329000      0.173331000
C       -5.917028000     -2.460286000      0.093190000
C       -4.993673000     -2.115123000      1.115507000
C       -4.413984000      0.092348000      0.001407000
C       -3.357043000      0.481867000     -0.800263000
C       -3.522421000      1.340592000     -1.907861000
C       -4.757755000      1.874029000     -2.172636000
C       -5.858586000      1.604795000     -1.318346000
C       -7.120927000      2.216374000     -1.531331000
C       -8.170527000      1.987410000     -0.673670000
C       -7.993409000      1.139604000      0.442339000
C       -6.786463000      0.518466000      0.667120000
C       -5.688130000      0.715324000     -0.210786000
C       -0.000382000     -2.489207000     -0.015297000
C        0.295756000     -1.542539000     -1.063864000
C        1.457973000     -1.624944000     -2.024707000
C        2.804113000     -1.808735000     -1.332344000
C        2.815691000     -1.254132000      0.079044000
C        2.483755000     -2.040447000      1.183469000
C        2.021603000     -3.474471000      1.146182000
C        0.858518000     -3.726937000      0.194701000
H       -1.010522000      3.004274000     -1.801538000
H       -0.761203000      4.936116000     -3.349835000
H        0.940093000      6.696116000     -2.881288000
H        2.384780000      6.507661000     -0.858872000
H        0.948251000      2.725860000      1.396068000
H        0.980979000      1.225417000     -1.248473000
H        2.283944000      1.490355000     -0.081795000
H       -1.929130000      1.776382000      3.652522000
H       -1.274874000      2.497629000      5.932884000
H       -0.312375000      4.766699000      6.300375000
H        0.006563000      6.298542000      4.359597000
H       -1.492137000      4.073116000      0.659495000
H       -3.584672000      2.900666000      0.191167000
H       -3.648966000      2.277019000      1.862284000
H       -3.704263000      4.025152000      1.560756000
H       -2.307780000     -1.410824000      3.860341000
H       -3.776525000     -3.402117000      4.068553000
H       -5.511238000     -4.859648000      3.128176000
H       -7.144590000     -5.386308000      1.334912000
H       -7.363400000     -3.858517000     -0.630941000
H       -6.020053000     -1.806639000     -0.773480000
H       -2.654976000      1.556136000     -2.533478000
H       -4.901138000      2.535565000     -3.030203000
H       -7.238875000      2.884874000     -2.387954000
H       -9.136138000      2.468544000     -0.844414000
H       -8.820894000      0.979218000      1.137282000
H       -6.661598000     -0.126574000      1.537625000
H       -1.064670000     -2.629060000      0.201429000
H       -0.577226000     -1.078603000     -1.526911000
H        1.471809000     -0.681081000     -2.592209000
H        1.276871000     -2.419966000     -2.772522000
H        3.077559000     -2.875018000     -1.287256000
H        3.597214000     -1.320464000     -1.917370000
H        3.472095000     -0.398227000      0.260554000
H        2.919924000     -1.776666000      2.151536000
H        1.715933000     -3.735008000      2.170750000
H        2.887764000     -4.125491000      0.921614000
H        1.219113000     -4.081442000     -0.786193000
H        0.233191000     -4.541328000      0.589832000
C        1.078202000      0.321028000      3.070834000
C        0.551744000     -1.014754000      2.984650000
C        2.470690000      0.624844000      3.084823000
C        2.358600000      3.095661000      3.533854000
C        2.898091000      4.369225000      3.386829000
C        2.992627000      1.989077000      2.951128000
H        2.400444000      5.219881000      3.856198000
C        4.062890000      4.561154000      2.640978000
C        4.170368000      2.189752000      2.217175000
H        4.479086000      5.564714000      2.523879000
H        4.677036000      1.328149000      1.774737000
C        4.695978000      3.468156000      2.049994000
H        5.608626000      3.610220000      1.466794000
H        1.449780000      2.957054000      4.122610000
H        0.382867000      1.151327000      3.223638000
H        1.193617000     -1.831660000      3.319190000
H       -0.489319000     -1.134163000      3.281503000
H        3.158054000     -0.158952000      2.780136000
N        3.675357000     -1.280305000      6.437484000
C        3.395186000     -0.923245000      5.136871000
H        3.381600000     -0.623043000      7.147943000
C        3.911920000     -2.650097000      6.806554000
H        4.546482000     -3.097296000      6.025802000
H        4.491934000     -2.668612000      7.745412000
C        2.644508000     -3.486226000      6.958949000
H        2.094364000     -3.438215000      6.004361000
H        1.994531000     -3.019646000      7.720283000
C        2.931214000     -4.931760000      7.328181000
H        3.473268000     -5.003201000      8.285604000
H        3.553509000     -5.421528000      6.561729000
H        2.005267000     -5.518174000      7.427778000
O        3.549391000     -1.749974000      4.225001000
O        2.995362000      0.296916000      5.010442000

109
TSBC-I-Cl-R, E=-3159.030829, G=-3158.211698, Imaginary frequency=-144.1
Ir      -0.639216000     -1.370432000     -1.389719000
P       -2.127842000      0.048348000     -0.329996000
N       -1.492555000      1.588436000     -0.337782000
O       -2.680259000     -0.003217000      1.232392000
O       -3.591069000      0.022739000     -1.121988000
C        1.273014000      3.674802000     -1.505931000
C        0.067249000      2.986798000     -1.655910000
C       -0.896542000      3.495873000     -2.535652000
C       -0.660655000      4.671882000     -3.241090000
C        0.548764000      5.352833000     -3.085594000
C        1.516013000      4.849940000     -2.218384000
C       -0.153675000      1.672772000     -0.939541000
C        0.058863000      0.537261000     -1.940945000
H        2.032582000      3.282816000     -0.822952000
C       -0.134640000      3.445055000      2.073927000
C       -1.371417000      2.820609000      1.870366000
C       -2.088938000      2.387128000      2.991535000
C       -1.596940000      2.597829000      4.277136000
C       -0.370450000      3.235118000      4.467165000
C        0.368485000      3.646097000      3.359308000
C       -1.935277000      2.752459000      0.458282000
C       -3.432906000      2.988383000      0.403990000
H        0.425176000      3.816869000      1.211087000
C       -4.711690000     -1.258480000      1.212186000
C       -3.405440000     -1.097222000      1.639751000
C       -2.770785000     -2.010110000      2.506569000
C       -3.423820000     -3.155436000      2.880391000
C       -4.713347000     -3.450643000      2.365957000
C       -5.359056000     -4.678445000      2.662121000
C       -6.586180000     -4.980186000      2.120473000
C       -7.213462000     -4.062359000      1.249455000
C       -6.621484000     -2.854607000      0.958080000
C       -5.365205000     -2.501799000      1.516978000
C       -5.397585000     -0.187046000      0.453409000
C       -4.835874000      0.365211000     -0.687576000
C       -5.547684000      1.268239000     -1.510193000
C       -6.799725000      1.687554000     -1.149209000
C       -7.376237000      1.261057000      0.075147000
C       -8.632993000      1.756131000      0.507138000
C       -9.163630000      1.377423000      1.717718000
C       -8.444672000      0.491927000      2.549848000
C       -7.230880000     -0.019047000      2.149685000
C       -6.664983000      0.330722000      0.895196000
C       -1.975248000     -1.365518000     -3.098292000
C       -0.675466000     -1.778284000     -3.506665000
C       -0.297031000     -3.196090000     -3.848201000
C       -0.818031000     -4.216157000     -2.835287000
C       -0.896955000     -3.678292000     -1.421076000
C       -2.054675000     -3.146190000     -0.871675000
C       -3.337927000     -2.994157000     -1.649732000
C       -3.170951000     -2.301681000     -3.008915000
H       -1.844679000      2.962942000     -2.653346000
H       -1.424282000      5.061944000     -3.918494000
H        0.734076000      6.275912000     -3.639726000
H        2.464901000      5.376225000     -2.090273000
H        0.602928000      1.599708000     -0.136077000
H       -0.445399000      0.826621000     -2.878857000
H        1.134431000      0.495688000     -2.171001000
H       -3.052464000      1.893474000      2.861562000
H       -2.179236000      2.263878000      5.139297000
H        0.009258000      3.408434000      5.477128000
H        1.330465000      4.146331000      3.494484000
H       -1.483007000      3.605300000     -0.067643000
H       -3.769099000      3.067110000     -0.638056000
H       -4.013617000      2.196798000      0.893538000
H       -3.664712000      3.934869000      0.912401000
H       -1.765466000     -1.780125000      2.857076000
H       -2.940107000     -3.867395000      3.553287000
H       -4.852080000     -5.388052000      3.320782000
H       -7.070070000     -5.932222000      2.349658000
H       -8.175633000     -4.314817000      0.797884000
H       -7.113907000     -2.160365000      0.276251000
H       -5.066645000      1.612707000     -2.427240000
H       -7.355929000      2.379250000     -1.786207000
H       -9.167031000      2.457420000     -0.139264000
H      -10.129671000      1.769575000      2.043298000
H       -8.852046000      0.212686000      3.524283000
H       -6.685753000     -0.694343000      2.809760000
H       -2.234012000     -0.329282000     -3.335546000
H       -0.066897000     -1.026256000     -4.021358000
H        0.800577000     -3.250360000     -3.894720000
H       -0.656382000     -3.437194000     -4.866035000
H       -1.810688000     -4.585758000     -3.132692000
H       -0.159074000     -5.096287000     -2.831699000
H       -0.136835000     -4.075103000     -0.741721000
H       -2.155555000     -3.168541000      0.217273000
H       -4.049128000     -2.429985000     -1.035689000
H       -3.786572000     -3.996277000     -1.777738000
H       -3.094321000     -3.045597000     -3.817869000
H       -4.079620000     -1.721075000     -3.220322000
C        1.210782000     -1.443426000     -0.125870000
H        1.643361000     -0.470132000      0.121710000
C        0.738808000     -2.234122000      0.937152000
H        0.274255000     -3.187606000      0.730280000
C        0.689388000     -1.807053000      2.329105000
C        0.736801000     -0.459558000      2.715368000
C        0.573363000     -2.799477000      3.320898000
H        0.793255000      0.330236000      1.963868000
H        0.602753000     -3.844158000      3.002868000
C        0.662759000     -0.113836000      4.061226000
C        0.500862000     -2.449579000      4.662440000
H        0.685279000      0.938276000      4.343887000
H        0.422611000     -3.228813000      5.424112000
C        0.542306000     -1.103801000      5.035722000
H        0.484146000     -0.825538000      6.090858000
C        1.404468000     -1.967812000     -1.452171000
Cl       2.256117000     -4.407598000      0.896364000
H        1.584575000     -3.042515000     -1.525921000
H        2.025481000     -1.365652000     -2.122353000

109
TSBC-II-Cl-R, E=-3159.037416, G=-3158.21841, Imaginary frequency=-118.1
Ir       1.112781000     -1.049421000      0.127714000
P       -0.573861000      0.384511000      0.498618000
N        0.013019000      1.944208000      0.671445000
O       -1.639893000      0.354306000      1.759457000
O       -1.654061000      0.332469000     -0.769218000
C        2.993792000      3.907752000     -0.227102000
C        1.743771000      3.321539000     -0.450986000
C        0.857990000      3.931931000     -1.344475000
C        1.219098000      5.101799000     -2.008651000
C        2.472972000      5.674762000     -1.789909000
C        3.359668000      5.075036000     -0.896551000
C        1.410053000      2.016389000      0.228778000
C        1.708515000      0.830853000     -0.681352000
H        3.685651000      3.445476000      0.485068000
C        1.469877000      2.994854000      3.341321000
C        0.143571000      2.661696000      3.035004000
C       -0.608001000      1.979853000      3.999754000
C       -0.033272000      1.602987000      5.211645000
C        1.305017000      1.893319000      5.479424000
C        2.056091000      2.598875000      4.542448000
C       -0.392298000      2.984907000      1.650143000
C       -1.861729000      3.360597000      1.596559000
H        2.059737000      3.570859000      2.623509000
C       -3.784052000     -0.312734000      0.941583000
C       -2.708537000     -0.502432000      1.793816000
C       -2.681458000     -1.530907000      2.760244000
C       -3.714237000     -2.430172000      2.824541000
C       -4.791920000     -2.358682000      1.904029000
C       -5.829398000     -3.326127000      1.909153000
C       -6.849757000     -3.272705000      0.989232000
C       -6.866059000     -2.248222000      0.016909000
C       -5.882452000     -1.286198000     -0.004781000
C       -4.826205000     -1.298945000      0.943752000
C       -3.826054000      0.870472000      0.050302000
C       -2.765378000      1.129869000     -0.800513000
C       -2.789409000      2.184515000     -1.737801000
C       -3.868441000      3.029411000     -1.782575000
C       -4.942161000      2.878345000     -0.867195000
C       -6.027108000      3.792202000     -0.850371000
C       -7.040779000      3.669196000      0.070094000
C       -7.002059000      2.625653000      1.021253000
C       -5.971655000      1.713670000      1.020852000
C       -4.920444000      1.797553000      0.070064000
C        0.535360000     -1.647852000     -1.860518000
C        1.926929000     -1.907384000     -1.678405000
C        2.520967000     -3.274971000     -1.435059000
C        1.745146000     -4.085764000     -0.394471000
C        1.095451000     -3.219887000      0.671588000
C       -0.231464000     -2.774903000      0.617840000
C       -1.170091000     -3.009781000     -0.539898000
C       -0.532558000     -2.731067000     -1.905670000
H       -0.127133000      3.486150000     -1.500997000
H        0.516407000      5.573119000     -2.700453000
H        2.755146000      6.593202000     -2.310079000
H        4.339083000      5.522598000     -0.711275000
H        2.059915000      1.946047000      1.119510000
H        1.204950000      0.999207000     -1.650173000
H        2.782805000      0.804247000     -0.906510000
H       -1.649007000      1.727555000      3.798268000
H       -0.635345000      1.069431000      5.951714000
H        1.759985000      1.575214000      6.420416000
H        3.107182000      2.824691000      4.730356000
H        0.160822000      3.872872000      1.306076000
H       -2.148088000      3.632712000      0.571336000
H       -2.525983000      2.555678000      1.930690000
H       -2.029041000      4.232483000      2.245335000
H       -1.831081000     -1.575733000      3.443001000
H       -3.706915000     -3.225834000      3.573182000
H       -5.795508000     -4.123787000      2.655600000
H       -7.640476000     -4.026183000      0.999905000
H       -7.664150000     -2.221569000     -0.728566000
H       -5.902157000     -0.505859000     -0.766501000
H       -1.941153000      2.294770000     -2.415188000
H       -3.901626000      3.845127000     -2.508734000
H       -6.034361000      4.606468000     -1.579454000
H       -7.867805000      4.382657000      0.077199000
H       -7.794692000      2.544389000      1.768627000
H       -5.950703000      0.919356000      1.767839000
H        0.288906000     -0.753052000     -2.440620000
H        2.621827000     -1.203379000     -2.151414000
H        3.553183000     -3.123341000     -1.083037000
H        2.601643000     -3.836250000     -2.385936000
H        0.972314000     -4.703836000     -0.876267000
H        2.426062000     -4.795835000      0.098492000
H        1.523813000     -3.308597000      1.674437000
H       -0.723122000     -2.585673000      1.575461000
H       -2.042047000     -2.353024000     -0.404219000
H       -1.558961000     -4.043951000     -0.490394000
H       -0.100590000     -3.651134000     -2.329181000
H       -1.319731000     -2.421646000     -2.608445000
C        2.987821000     -1.074617000      1.770187000
C        1.709003000     -0.635339000      2.228515000
C        3.966408000     -0.195536000      1.215225000
C        5.655206000      0.163085000     -0.550682000
C        6.689532000     -0.276059000     -1.371456000
C        5.096983000     -0.685067000      0.417005000
H        7.109302000      0.395839000     -2.123640000
C        7.190954000     -1.569670000     -1.229222000
C        5.614703000     -1.981209000      0.555946000
H        8.005156000     -1.916374000     -1.869966000
H        5.210560000     -2.651007000      1.317132000
C        6.653573000     -2.417816000     -0.259071000
H        7.049999000     -3.428559000     -0.136833000
H        5.272044000      1.181895000     -0.652078000
H        3.276563000     -2.114271000      1.933036000
H        1.171448000     -1.299770000      2.913509000
H        1.600124000      0.418532000      2.503025000
H        3.609828000      0.787567000      0.924149000
Cl       5.036879000      0.825616000      2.977748000

109
TSBC-III-Cl-R, E=-3159.028312, G=-3158.209909, Imaginary frequency=-87.4
Ir      -1.153524000     -1.138406000     -1.652878000
P       -2.679943000     -0.024737000     -0.413872000
N       -2.399971000      1.617214000     -0.524641000
O       -2.919230000     -0.128997000      1.211001000
O       -4.207977000     -0.389308000     -0.945368000
C       -1.109621000      4.013791000     -3.038110000
C       -2.037235000      3.166317000     -2.424784000
C       -3.400579000      3.430478000     -2.584062000
C       -3.828395000      4.515082000     -3.346314000
C       -2.896723000      5.349332000     -3.964361000
C       -1.534555000      5.095818000     -3.807347000
C       -1.543975000      1.957467000     -1.660744000
C       -1.417948000      0.757240000     -2.601253000
H       -0.039792000      3.821812000     -2.910684000
C       -0.125506000      3.100474000      1.216925000
C       -1.378257000      2.560820000      1.538235000
C       -1.531775000      1.945314000      2.786290000
C       -0.457732000      1.839241000      3.667666000
C        0.793767000      2.345530000      3.317876000
C        0.955424000      2.984151000      2.089820000
C       -2.510111000      2.658274000      0.527508000
C       -3.889902000      2.793905000      1.143953000
H        0.002347000      3.641025000      0.274994000
C       -5.095383000     -1.067369000      1.636321000
C       -3.723826000     -1.052556000      1.834618000
C       -3.091066000     -1.919700000      2.750719000
C       -3.819994000     -2.873747000      3.410692000
C       -5.205089000     -3.028534000      3.149773000
C       -5.957829000     -4.063989000      3.760516000
C       -7.291106000     -4.231370000      3.471054000
C       -7.921278000     -3.370474000      2.545668000
C       -7.221596000     -2.346256000      1.950104000
C       -5.849673000     -2.129287000      2.244292000
C       -5.763662000     -0.027050000      0.822232000
C       -5.325223000      0.237138000     -0.461712000
C       -6.012244000      1.108396000     -1.333099000
C       -7.110333000      1.793082000     -0.880080000
C       -7.533977000      1.665076000      0.468261000
C       -8.612433000      2.435033000      0.974500000
C       -8.988789000      2.342132000      2.293399000
C       -8.289720000      1.476278000      3.162978000
C       -7.251876000      0.701675000      2.697563000
C       -6.851883000      0.755619000      1.336561000
C       -0.919062000     -2.640247000      0.086190000
C       -0.488006000     -3.262548000     -1.079359000
C        0.975659000     -3.482733000     -1.377659000
C        1.821186000     -2.199069000     -1.430493000
C        1.040310000     -0.900665000     -1.557074000
C        0.473074000     -0.227914000     -0.453250000
C        0.488998000     -0.708688000      0.974048000
C        0.085780000     -2.172666000      1.120196000
H       -4.127056000      2.783592000     -2.089933000
H       -4.897746000      4.711777000     -3.456431000
H       -3.231749000      6.200094000     -4.562226000
H       -0.797507000      5.748438000     -4.281360000
H       -0.541193000      2.213763000     -1.281255000
H       -2.316831000      0.736368000     -3.239013000
H       -0.559420000      0.940714000     -3.263658000
H       -2.500590000      1.537557000      3.075065000
H       -0.600782000      1.355075000      4.636850000
H        1.636461000      2.257003000      4.007572000
H        1.923844000      3.408661000      1.814444000
H       -2.337381000      3.588760000     -0.035211000
H       -4.649167000      2.928274000      0.361873000
H       -4.178282000      1.926712000      1.748235000
H       -3.904491000      3.679935000      1.794863000
H       -2.024126000     -1.789875000      2.927607000
H       -3.335282000     -3.538390000      4.129535000
H       -5.451154000     -4.735904000      4.457788000
H       -7.860094000     -5.036323000      3.941405000
H       -8.973125000     -3.522934000      2.293547000
H       -7.720359000     -1.698565000      1.228606000
H       -5.656432000      1.202324000     -2.359969000
H       -7.657186000      2.463242000     -1.547529000
H       -9.132137000      3.114881000      0.294672000
H       -9.816857000      2.944361000      2.673622000
H       -8.572332000      1.423172000      4.216850000
H       -6.717718000      0.043641000      3.383715000
H       -1.934695000     -2.856798000      0.429471000
H       -1.185317000     -3.944167000     -1.574422000
H        1.059829000     -4.013554000     -2.333974000
H        1.381288000     -4.180138000     -0.622479000
H        2.464181000     -2.125526000     -0.537360000
H        2.505376000     -2.265027000     -2.287858000
H        1.320679000     -0.278073000     -2.413958000
H        0.410117000      0.858494000     -0.531689000
H       -0.201621000     -0.072192000      1.545777000
H        1.487543000     -0.534433000      1.414523000
H        0.972834000     -2.819793000      1.046752000
H       -0.316607000     -2.350835000      2.126772000
C       -1.665738000     -1.750665000     -3.749116000
H       -1.788996000     -0.882751000     -4.400197000
C       -0.523734000     -2.541103000     -3.922236000
H       -0.507407000     -3.522454000     -3.465540000
C        0.640259000     -2.177247000     -4.723659000
C        0.901114000     -0.858806000     -5.130306000
C        1.559825000     -3.183932000     -5.068580000
H        0.198725000     -0.062245000     -4.879761000
H        1.298016000     -4.217554000     -4.828235000
C        2.059436000     -0.550007000     -5.837728000
C        2.715269000     -2.873409000     -5.774808000
H        2.249797000      0.481793000     -6.142610000
H        3.415584000     -3.667537000     -6.044252000
C        2.973422000     -1.554515000     -6.156114000
H        3.882129000     -1.311774000     -6.712372000
C       -2.707027000     -2.056757000     -2.816222000
Cl      -1.324079000     -4.900202000     -5.130154000
H       -2.866419000     -3.099931000     -2.529072000
H       -3.629200000     -1.481602000     -2.909565000

109
TSBC-IV-Cl-R, E=-3159.023553, G=-3158.206704, Imaginary frequency=-121.9
Ir      -0.088324000     -0.968165000     -1.439671000
P       -1.855851000      0.209223000     -0.537716000
N       -1.355998000      1.777585000     -0.289830000
O       -2.640626000     -0.048035000      0.893814000
O       -3.145525000      0.191190000     -1.567045000
C        0.751577000      4.373646000     -1.774998000
C       -0.318501000      3.475874000     -1.751474000
C       -1.502354000      3.817495000     -2.411561000
C       -1.614447000      5.030960000     -3.083422000
C       -0.539154000      5.920490000     -3.107009000
C        0.645225000      5.588524000     -2.451819000
C       -0.165670000      2.137477000     -1.063525000
C        0.182282000      1.048871000     -2.087222000
H        1.680830000      4.116106000     -1.257439000
C        0.292325000      2.664145000      2.310220000
C       -1.050430000      2.318328000      2.106585000
C       -1.707845000      1.602352000      3.113723000
C       -1.033088000      1.210050000      4.268242000
C        0.314044000      1.527524000      4.440134000
C        0.974326000      2.264517000      3.458644000
C       -1.725882000      2.708403000      0.801111000
C       -3.214820000      2.984110000      0.909157000
H        0.809907000      3.273690000      1.564547000
C       -4.832686000     -0.900856000      0.399156000
C       -3.605115000     -1.019189000      1.030181000
C       -3.307445000     -2.096729000      1.891155000
C       -4.203226000     -3.122581000      2.044296000
C       -5.418910000     -3.129112000      1.313640000
C       -6.314777000     -4.227103000      1.383774000
C       -7.471916000     -4.241697000      0.641535000
C       -7.774180000     -3.154724000     -0.208534000
C       -6.932606000     -2.069216000     -0.285796000
C       -5.738666000     -2.012776000      0.479955000
C       -5.189699000      0.320392000     -0.356797000
C       -4.352684000      0.786049000     -1.353894000
C       -4.723671000      1.831901000     -2.225635000
C       -5.911752000      2.486579000     -2.030133000
C       -6.752572000      2.146808000     -0.938412000
C       -7.942758000      2.871583000     -0.673823000
C       -8.735149000      2.560575000      0.405879000
C       -8.359192000      1.510486000      1.272399000
C       -7.219298000      0.777429000      1.033157000
C       -6.389415000      1.058548000     -0.083902000
C        1.945151000     -1.006565000     -0.701961000
C        1.101966000     -0.427627000      0.289672000
C        0.661801000     -1.095717000      1.566522000
C        0.177709000     -2.525245000      1.350632000
C       -0.495779000     -2.736679000      0.010483000
C        0.208224000     -3.215406000     -1.087331000
C        1.684705000     -3.521335000     -1.099008000
C        2.564171000     -2.389232000     -0.560917000
H       -2.341014000      3.120668000     -2.387190000
H       -2.545832000      5.283231000     -3.595982000
H       -0.625722000      6.872374000     -3.636118000
H        1.490804000      6.280456000     -2.463421000
H        0.680741000      2.243121000     -0.364786000
H       -0.379956000      1.238355000     -3.013668000
H        1.242276000      1.180617000     -2.351331000
H       -2.758736000      1.339061000      2.993357000
H       -1.566409000      0.650943000      5.041150000
H        0.842771000      1.215758000      5.344052000
H        2.022389000      2.543202000      3.592489000
H       -1.262923000      3.656257000      0.485239000
H       -3.604237000      3.339350000     -0.054628000
H       -3.794202000      2.100372000      1.200847000
H       -3.384160000      3.768043000      1.661408000
H       -2.361939000     -2.074145000      2.432123000
H       -3.979400000     -3.955453000      2.715016000
H       -6.060048000     -5.068356000      2.033411000
H       -8.151526000     -5.094981000      0.697907000
H       -8.680560000     -3.179172000     -0.817911000
H       -7.167762000     -1.248034000     -0.962666000
H       -4.059608000      2.076452000     -3.055736000
H       -6.214783000      3.291288000     -2.704078000
H       -8.212415000      3.692633000     -1.342967000
H       -9.646547000      3.129624000      0.602316000
H       -8.976507000      1.280046000      2.143804000
H       -6.938238000     -0.025816000      1.715435000
H        2.535322000     -0.298538000     -1.292028000
H        1.164350000      0.656947000      0.391820000
H       -0.147241000     -0.486623000      1.997731000
H        1.483533000     -1.063066000      2.304915000
H        1.016673000     -3.232599000      1.429318000
H       -0.516600000     -2.812467000      2.152461000
H       -1.577678000     -2.893900000      0.017344000
H       -0.372437000     -3.747089000     -1.843477000
H        1.969391000     -3.742699000     -2.137689000
H        1.864465000     -4.460173000     -0.543037000
H        2.813185000     -2.556003000      0.499215000
H        3.525857000     -2.399060000     -1.093642000
C       -0.590386000     -1.825550000     -3.502377000
H       -0.759025000     -2.904428000     -3.531297000
C       -1.719001000     -1.020729000     -3.674170000
H       -1.613024000      0.052710000     -3.781858000
C       -3.077962000     -1.569099000     -3.680042000
C       -3.421166000     -2.677406000     -2.889835000
C       -4.079827000     -0.934335000     -4.430152000
H       -2.660870000     -3.153335000     -2.266650000
H       -3.775000000     -0.111469000     -5.082787000
C       -4.736377000     -3.125516000     -2.829396000
C       -5.391390000     -1.395414000     -4.380127000
H       -4.996723000     -3.965120000     -2.180615000
H       -6.161215000     -0.897292000     -4.974488000
C       -5.726373000     -2.485346000     -3.575722000
H       -6.760083000     -2.835486000     -3.523906000
C        0.756063000     -1.354667000     -3.385916000
Cl      -1.429666000      0.241468000     -6.088541000
H        1.012567000     -0.409448000     -3.869901000
H        1.540477000     -2.110961000     -3.454664000

109
TSBC-V-Cl-R, E=-3159.030336, G=-3158.212293, Imaginary frequency=-99.1
Ir       1.139446000     -1.173047000      0.348469000
P       -0.550615000      0.294956000      0.568718000
N        0.056855000      1.837214000      0.752154000
O       -1.596862000      0.274436000      1.828535000
O       -1.570568000      0.208221000     -0.711497000
C        2.970300000      3.828382000     -0.306121000
C        1.730923000      3.199069000     -0.451291000
C        0.797764000      3.738762000     -1.343034000
C        1.100545000      4.883281000     -2.076087000
C        2.343220000      5.501956000     -1.930720000
C        3.278442000      4.971053000     -1.043607000
C        1.447727000      1.922010000      0.305863000
C        1.766351000      0.714859000     -0.561331000
H        3.702304000      3.414653000      0.394543000
C        1.434617000      3.165670000      3.373318000
C        0.152043000      2.694191000      3.062990000
C       -0.549932000      1.983398000      4.044245000
C        0.032120000      1.716076000      5.281463000
C        1.324916000      2.158047000      5.564039000
C        2.022428000      2.894561000      4.608606000
C       -0.391333000      2.918381000      1.661936000
C       -1.871967000      3.245140000      1.587973000
H        1.977637000      3.762966000      2.635212000
C       -3.773238000     -0.316110000      1.001005000
C       -2.733484000     -0.497709000      1.897308000
C       -2.815318000     -1.399075000      2.980331000
C       -3.944716000     -2.155789000      3.151532000
C       -4.991828000     -2.109964000      2.196392000
C       -6.113327000     -2.973228000      2.288911000
C       -7.064860000     -2.997705000      1.296522000
C       -6.921353000     -2.168375000      0.161709000
C       -5.860224000     -1.299630000      0.057172000
C       -4.884010000     -1.221829000      1.082616000
C       -3.764721000      0.793081000      0.018821000
C       -2.692024000      0.985619000     -0.830713000
C       -2.689587000      1.958663000     -1.850399000
C       -3.761095000      2.802743000     -1.983354000
C       -4.849009000      2.732537000     -1.075627000
C       -5.925601000      3.653087000     -1.153195000
C       -6.954482000      3.616633000     -0.242601000
C       -6.937651000      2.657408000      0.793600000
C       -5.917035000      1.738907000      0.884260000
C       -4.851407000      1.730229000     -0.054462000
C        2.735227000     -2.771011000      0.451211000
C        3.337530000     -1.548925000      0.147192000
C        4.085135000     -0.692573000      1.137058000
C        3.354806000     -0.515149000      2.470058000
C        1.841698000     -0.541193000      2.329897000
C        1.069266000     -1.725454000      2.470780000
C        1.644650000     -3.093340000      2.732706000
C        2.809483000     -3.448935000      1.806764000
H       -0.178259000      3.258727000     -1.445144000
H        0.360295000      5.297748000     -2.764865000
H        2.579697000      6.400757000     -2.504987000
H        4.251287000      5.452858000     -0.919494000
H        2.109959000      1.901222000      1.190466000
H        1.255708000      0.827255000     -1.529794000
H        2.840303000      0.702400000     -0.773424000
H       -1.557262000      1.623250000      3.836537000
H       -0.530453000      1.156631000      6.032996000
H        1.780847000      1.941395000      6.533028000
H        3.025979000      3.267736000      4.827057000
H        0.132083000      3.803620000      1.268399000
H       -2.171213000      3.428857000      0.546596000
H       -2.513989000      2.453430000      1.989735000
H       -2.059338000      4.161012000      2.166710000
H       -1.978795000     -1.452210000      3.678479000
H       -4.027137000     -2.838977000      3.999647000
H       -6.192329000     -3.636780000      3.153883000
H       -7.918097000     -3.675936000      1.369406000
H       -7.649441000     -2.230842000     -0.649918000
H       -5.732984000     -0.693215000     -0.839623000
H       -1.833058000      1.998609000     -2.524749000
H       -3.779409000      3.552392000     -2.777835000
H       -5.913985000      4.401690000     -1.949495000
H       -7.776024000      4.333343000     -0.309684000
H       -7.740860000      2.645201000      1.534010000
H       -5.917434000      1.011371000      1.695928000
H        2.570817000     -3.433989000     -0.401133000
H        3.591195000     -1.376390000     -0.904081000
H        4.250471000      0.293588000      0.676939000
H        5.094160000     -1.118438000      1.288844000
H        3.665378000     -1.286520000      3.192266000
H        3.650235000      0.443905000      2.920813000
H        1.345846000      0.383396000      2.642983000
H        0.054705000     -1.594430000      2.858873000
H        0.833618000     -3.823185000      2.600994000
H        1.951928000     -3.173462000      3.792721000
H        3.773240000     -3.196129000      2.275035000
H        2.834858000     -4.537892000      1.650147000
C        0.121739000     -2.819456000     -0.877496000
C        0.630935000     -1.707108000     -1.634788000
C       -1.137157000     -2.881538000     -0.259762000
C       -2.953287000     -4.220460000      0.752746000
C       -3.411384000     -5.323991000      1.461535000
C       -1.584504000     -4.059067000      0.483388000
H       -4.482147000     -5.433441000      1.649423000
C       -2.513713000     -6.291212000      1.916815000
C       -0.693640000     -5.051029000      0.928329000
H       -2.875192000     -7.159738000      2.473063000
H        0.374173000     -4.954339000      0.725772000
C       -1.152426000     -6.153056000      1.643570000
H       -0.443156000     -6.909305000      1.988483000
H       -3.646213000     -3.493428000      0.327989000
H        0.677660000     -3.757846000     -0.920535000
H        1.485757000     -1.927438000     -2.284605000
H       -0.101590000     -1.030998000     -2.082627000
H       -1.784123000     -2.011158000     -0.262041000
Cl      -3.029467000     -2.689771000     -2.143746000

109
TSBC-VI-Cl-R, E=-3159.029765, G=-3158.21134, Imaginary frequency=-131.5
Ir       0.755557000     -1.389510000      0.584128000
P       -0.893040000      0.125139000      0.725134000
N       -0.291699000      1.661335000      0.508889000
O       -1.777192000      0.319864000      2.097990000
O       -2.108664000     -0.158073000     -0.364499000
C        2.353275000      3.294206000     -1.493013000
C        1.107852000      2.709508000     -1.245714000
C        0.012708000      3.102860000     -2.020622000
C        0.160641000      4.054357000     -3.026704000
C        1.409653000      4.624791000     -3.274643000
C        2.506620000      4.241981000     -2.503836000
C        0.993339000      1.623727000     -0.201486000
C        1.178074000      0.247027000     -0.826745000
H        3.214406000      2.997467000     -0.886223000
C        1.526566000      3.468798000      2.524145000
C        0.230573000      2.937579000      2.547717000
C       -0.244604000      2.390567000      3.746121000
C        0.568074000      2.344577000      4.876657000
C        1.868844000      2.847416000      4.831618000
C        2.344100000      3.419165000      3.653023000
C       -0.575026000      2.906363000      1.260907000
C       -2.047195000      3.241544000      1.419048000
H        1.898092000      3.931967000      1.605392000
C       -3.996965000     -0.465583000      1.676261000
C       -2.815970000     -0.538355000      2.394763000
C       -2.636552000     -1.437129000      3.466457000
C       -3.641676000     -2.309999000      3.795442000
C       -4.843547000     -2.346058000      3.043869000
C       -5.862603000     -3.289807000      3.332792000
C       -7.004222000     -3.350549000      2.569947000
C       -7.165216000     -2.472523000      1.475253000
C       -6.201703000     -1.536435000      1.178326000
C       -5.022048000     -1.428846000      1.960995000
C       -4.162475000      0.552102000      0.612725000
C       -3.231840000      0.629513000     -0.407656000
C       -3.401150000      1.469642000     -1.527411000
C       -4.487311000      2.305312000     -1.587131000
C       -5.416918000      2.359019000     -0.516440000
C       -6.499644000      3.275721000     -0.527771000
C       -7.374283000      3.348239000      0.530238000
C       -7.194146000      2.506774000      1.650642000
C       -6.163468000      1.595993000      1.685434000
C       -5.253618000      1.481672000      0.601820000
C        1.803338000     -0.338057000      2.154979000
C        1.064180000     -1.424960000      2.720885000
C        1.668787000     -2.710514000      3.220899000
C        2.700451000     -3.283286000      2.251299000
C        2.374141000     -2.971916000      0.804730000
C        2.899873000     -1.893600000      0.091709000
C        3.810821000     -0.849355000      0.684144000
C        3.318832000     -0.312757000      2.028544000
H       -0.964931000      2.663366000     -1.815478000
H       -0.705798000      4.354858000     -3.621159000
H        1.526450000      5.370983000     -4.063997000
H        3.487165000      4.688178000     -2.686584000
H        1.804137000      1.782485000      0.532043000
H        0.509162000      0.146670000     -1.696125000
H        2.197583000      0.169780000     -1.219231000
H       -1.253611000      1.980496000      3.791470000
H        0.182104000      1.910805000      5.802440000
H        2.505952000      2.804421000      5.718137000
H        3.354100000      3.834099000      3.611785000
H       -0.152201000      3.688644000      0.611511000
H       -2.545872000      3.248498000      0.440052000
H       -2.583425000      2.541557000      2.069466000
H       -2.132732000      4.247029000      1.855347000
H       -1.699030000     -1.414645000      4.022227000
H       -3.515654000     -3.003868000      4.629707000
H       -5.714948000     -3.978323000      4.168528000
H       -7.779454000     -4.085678000      2.796854000
H       -8.059872000     -2.542138000      0.852411000
H       -6.335309000     -0.874803000      0.322049000
H       -2.664059000      1.423700000     -2.330396000
H       -4.635762000      2.955847000     -2.452178000
H       -6.618691000      3.932260000     -1.393336000
H       -8.201166000      4.061616000      0.512566000
H       -7.877253000      2.582261000      2.499733000
H       -6.031642000      0.956794000      2.559401000
H        1.363446000      0.648123000      2.330146000
H        0.151956000     -1.137492000      3.250229000
H        0.852162000     -3.435439000      3.359291000
H        2.111102000     -2.553159000      4.222649000
H        3.707888000     -2.908246000      2.483705000
H        2.753464000     -4.375400000      2.366804000
H        2.041591000     -3.831599000      0.217653000
H        2.952958000     -1.994484000     -0.997418000
H        3.889715000     -0.019392000     -0.034032000
H        4.830842000     -1.267539000      0.765504000
H        3.762276000     -0.872585000      2.866606000
H        3.662158000      0.724525000      2.156156000
C       -0.618828000     -2.720406000     -0.616149000
C       -0.506329000     -3.162955000      0.741816000
C        0.362816000     -2.884114000     -1.606131000
C        1.311642000     -2.545307000     -3.855095000
C        1.333489000     -1.923811000     -5.097607000
C        0.303308000     -2.250837000     -2.922644000
H        2.120689000     -2.169705000     -5.814152000
C        0.344220000     -0.997577000     -5.435784000
C       -0.692247000     -1.326628000     -3.278304000
H        0.361271000     -0.508643000     -6.412790000
H       -1.480497000     -1.074369000     -2.567791000
C       -0.669865000     -0.706050000     -4.524316000
H       -1.449906000      0.013987000     -4.783994000
H        2.045681000     -3.312459000     -3.599609000
H       -1.550439000     -2.236301000     -0.909760000
H       -1.409055000     -3.065361000      1.351047000
H        0.072667000     -4.061012000      0.962040000
H        1.274438000     -3.422662000     -1.388072000
Cl       0.378059000     -5.437149000     -2.245243000

109
TSBC-VII-Cl-R, E=-3159.023072, G=-3158.20249, Imaginary frequency=-137.4
Ir       1.258172000     -1.173998000      0.497652000
P       -0.439517000      0.275008000      0.946401000
N        0.162000000      1.811713000      1.089295000
O       -1.410479000      0.265002000      2.279350000
O       -1.580525000      0.090534000     -0.239682000
C        2.924382000      3.081904000     -1.139162000
C        1.665839000      2.649513000     -0.700392000
C        0.563878000      2.867976000     -1.526697000
C        0.713093000      3.462992000     -2.779762000
C        1.972927000      3.861386000     -3.219807000
C        3.079270000      3.676394000     -2.388396000
C        1.547793000      1.973334000      0.653237000
C        2.343606000      0.669977000      0.768175000
H        3.797052000      2.946192000     -0.493743000
C        0.896375000      4.543911000      3.287193000
C        0.312354000      3.298891000      3.037681000
C        0.359054000      2.318221000      4.035363000
C        0.980817000      2.580102000      5.254020000
C        1.561064000      3.826340000      5.494923000
C        1.515657000      4.809615000      4.508618000
C       -0.377536000      3.041836000      1.709044000
C       -1.887727000      3.158922000      1.832792000
H        0.871217000      5.314464000      2.510632000
C       -3.616450000     -0.468175000      1.646368000
C       -2.503470000     -0.563577000      2.466622000
C       -2.416047000     -1.502998000      3.513303000
C       -3.390450000     -2.455241000      3.656419000
C       -4.498949000     -2.487649000      2.776707000
C       -5.460667000     -3.527393000      2.853257000
C       -6.504619000     -3.592053000      1.961718000
C       -6.621786000     -2.614588000      0.948479000
C       -5.709404000     -1.588359000      0.852595000
C       -4.625371000     -1.484534000      1.765321000
C       -3.743061000      0.605373000      0.636364000
C       -2.755594000      0.798695000     -0.310684000
C       -2.912406000      1.686610000     -1.396423000
C       -4.038744000      2.465096000     -1.480182000
C       -5.029263000      2.410823000     -0.466152000
C       -6.159075000      3.268682000     -0.492075000
C       -7.094786000      3.232705000      0.514218000
C       -6.931358000      2.337756000      1.595189000
C       -5.855757000      1.481191000      1.640322000
C       -4.881129000      1.478498000      0.608071000
C        0.452143000     -1.924090000     -1.422552000
C        1.022851000     -0.651431000     -1.643041000
C        2.343068000     -0.402556000     -2.320412000
C        3.496002000     -1.235614000     -1.755100000
C        3.306459000     -1.682639000     -0.317373000
C        2.702189000     -2.890719000      0.013572000
C        2.122012000     -3.842328000     -0.998215000
C        1.092004000     -3.202753000     -1.937227000
H       -0.424624000      2.566140000     -1.180373000
H       -0.163896000      3.617922000     -3.413375000
H        2.093412000      4.325562000     -4.201303000
H        4.070017000      4.000833000     -2.715724000
H        2.001865000      2.669599000      1.381476000
H        3.184495000      0.731050000      0.069850000
H        2.765094000      0.605153000      1.779957000
H       -0.099718000      1.344200000      3.855405000
H        1.010317000      1.803936000      6.022682000
H        2.049892000      4.028848000      6.450836000
H        1.970843000      5.787053000      4.685922000
H       -0.065882000      3.850197000      1.026081000
H       -2.381093000      3.061331000      0.857129000
H       -2.313755000      2.426226000      2.527236000
H       -2.111214000      4.161973000      2.222288000
H       -1.535855000     -1.546459000      4.156388000
H       -3.242754000     -3.242531000      4.398403000
H       -5.339222000     -4.287233000      3.628714000
H       -7.234527000     -4.402184000      2.025105000
H       -7.439224000     -2.677680000      0.226268000
H       -5.806619000     -0.855445000      0.051230000
H       -2.134307000      1.723151000     -2.159762000
H       -4.173904000      3.150657000     -2.319992000
H       -6.265146000      3.967646000     -1.325557000
H       -7.957929000      3.901515000      0.487189000
H       -7.663406000      2.328222000      2.405896000
H       -5.737205000      0.799421000      2.483326000
H       -0.635751000     -1.956253000     -1.310076000
H        0.321549000      0.180549000     -1.741222000
H        2.571518000      0.666721000     -2.213341000
H        2.238239000     -0.575931000     -3.407192000
H        3.655024000     -2.136769000     -2.368371000
H        4.431496000     -0.661311000     -1.823840000
H        4.002128000     -1.273839000      0.420193000
H        3.001974000     -3.329606000      0.968516000
H        1.651803000     -4.677177000     -0.462886000
H        2.953374000     -4.287168000     -1.575948000
H        1.549211000     -2.988361000     -2.917433000
H        0.292109000     -3.931072000     -2.130763000
C        0.392286000     -2.319620000      2.234687000
C        1.586677000     -1.593599000      2.564076000
C        0.368696000     -3.550605000      1.593667000
C       -0.751953000     -5.604978000      0.846345000
C       -1.843811000     -6.289726000      0.326146000
C       -0.794521000     -4.212093000      1.022156000
H       -1.800736000     -7.375540000      0.213797000
C       -2.996158000     -5.592340000     -0.039978000
C       -1.950358000     -3.521491000      0.627927000
H       -3.857380000     -6.128695000     -0.445364000
H       -1.991142000     -2.435857000      0.715428000
C       -3.044061000     -4.205865000      0.111013000
H       -3.941470000     -3.651216000     -0.172509000
H        0.138105000     -6.153551000      1.163856000
H       -0.572119000     -1.918535000      2.514520000
H        1.468264000     -0.758275000      3.260899000
H        2.511221000     -2.156983000      2.729704000
H        1.281022000     -4.145999000      1.618520000
Cl      -0.491930000     -4.229849000      4.334774000

109
TSBC-VIII-Cl-R, E=-3159.026636, G=-3158.205627, Imaginary frequency=-74.5
Ir       0.970188000     -1.313867000      0.026966000
P       -0.615009000      0.192467000      0.641540000
N        0.081078000      1.674493000      0.871225000
O       -1.541199000      0.126970000      1.990562000
O       -1.801257000      0.137638000     -0.513695000
C        2.720545000      3.077282000     -1.418910000
C        1.483326000      2.636099000     -0.930804000
C        0.333235000      2.959412000     -1.650924000
C        0.411539000      3.674963000     -2.846409000
C        1.648226000      4.088023000     -3.335280000
C        2.804604000      3.791670000     -2.610679000
C        1.443444000      1.817568000      0.348380000
C        2.189783000      0.479285000      0.206685000
H        3.631659000      2.852769000     -0.856689000
C        1.185348000      3.908057000      3.276381000
C        0.213670000      2.941992000      2.991729000
C       -0.160029000      2.048857000      4.003492000
C        0.432498000      2.107498000      5.262261000
C        1.395251000      3.079115000      5.536868000
C        1.769899000      3.981176000      4.541806000
C       -0.398895000      2.875191000      1.603881000
C       -1.901543000      3.095473000      1.631943000
H        1.487706000      4.613417000      2.496159000
C       -3.789116000     -0.504254000      1.421679000
C       -2.648017000     -0.675202000      2.186479000
C       -2.563024000     -1.602675000      3.247142000
C       -3.621133000     -2.442577000      3.479535000
C       -4.767556000     -2.423709000      2.643670000
C       -5.825832000     -3.351338000      2.822112000
C       -6.915859000     -3.351741000      1.983957000
C       -6.983446000     -2.423742000      0.921630000
C       -5.981022000     -1.499586000      0.733391000
C       -4.852818000     -1.456546000      1.594357000
C       -3.926673000      0.620350000      0.468530000
C       -2.968296000      0.855206000     -0.499644000
C       -3.151854000      1.798142000     -1.534338000
C       -4.268813000      2.593005000     -1.540385000
C       -5.217990000      2.506292000     -0.489807000
C       -6.327189000      3.388543000     -0.427749000
C       -7.217101000      3.330750000      0.618227000
C       -7.023388000      2.388612000      1.652549000
C       -5.969082000      1.505510000      1.609929000
C       -5.044397000      1.521162000      0.532563000
C       -0.063636000     -1.910982000     -1.784389000
C        0.615844000     -0.671922000     -2.003394000
C        1.873530000     -0.519145000     -2.819452000
C        3.000441000     -1.463023000     -2.392257000
C        2.881745000     -1.965789000     -0.964235000
C        2.171488000     -3.118484000     -0.623912000
C        1.372123000     -3.986735000     -1.557448000
C        0.417306000     -3.194944000     -2.440841000
H       -0.637815000      2.645624000     -1.267701000
H       -0.503277000      3.912969000     -3.395371000
H        1.713233000      4.647585000     -4.271274000
H        3.779439000      4.123333000     -2.976559000
H        1.986133000      2.400855000      1.113497000
H        2.870417000      0.563341000     -0.646046000
H        2.816712000      0.319035000      1.092170000
H       -0.886680000      1.262292000      3.803825000
H        0.173570000      1.340877000      5.995381000
H        1.867101000      3.120747000      6.521485000
H        2.528080000      4.741471000      4.745907000
H        0.020877000      3.716525000      1.029156000
H       -2.324546000      3.123130000      0.618826000
H       -2.431937000      2.335951000      2.217292000
H       -2.089279000      4.070873000      2.102309000
H       -1.656637000     -1.618310000      3.875560000
H       -3.574523000     -3.156080000      4.305868000
H       -5.749980000     -4.075651000      3.637110000
H       -7.722065000     -4.074490000      2.128763000
H       -7.836316000     -2.441641000      0.239077000
H       -6.044498000     -0.796100000     -0.097596000
H       -2.397514000      1.863513000     -2.319580000
H       -4.425025000      3.320255000     -2.340560000
H       -6.452178000      4.126295000     -1.224411000
H       -8.063592000      4.019781000      0.660095000
H       -7.713620000      2.363429000      2.498839000
H       -5.827964000      0.791021000      2.421356000
H       -1.141210000     -1.839502000     -1.622277000
H       -0.016865000      0.218198000     -2.039104000
H        2.203402000      0.525222000     -2.721361000
H        1.631634000     -0.653090000     -3.889825000
H        3.043680000     -2.340388000     -3.057107000
H        3.969780000     -0.957009000     -2.506182000
H        3.681478000     -1.673853000     -0.276908000
H        2.508599000     -3.634006000      0.277324000
H        0.796943000     -4.692795000     -0.940334000
H        2.062890000     -4.609404000     -2.156389000
H        0.891752000     -2.944444000     -3.403582000
H       -0.452653000     -3.818739000     -2.691793000
C        1.140210000     -2.425076000      2.002486000
C       -0.051744000     -2.774533000      1.280010000
C        1.391762000     -1.244434000      2.707679000
C        2.962309000      0.447175000      3.580713000
C        4.230920000      0.868503000      3.964968000
C        2.732327000     -0.873883000      3.166144000
H        4.377198000      1.901518000      4.288641000
C        5.300693000     -0.025049000      3.943764000
C        3.820118000     -1.762538000      3.147580000
H        6.298035000      0.300438000      4.249212000
H        3.680190000     -2.801924000      2.846347000
C        5.088125000     -1.343230000      3.535159000
H        5.918403000     -2.053359000      3.524421000
H        2.126458000      1.144573000      3.607306000
H        1.945413000     -3.159355000      2.007636000
H       -0.097023000     -3.799601000      0.905504000
H       -1.018213000     -2.425022000      1.642178000
H        0.607698000     -0.510497000      2.871439000
Cl       0.301967000     -1.489308000      5.166911000

109
TSBC-I-Cl-S, E=-3159.027013, G=-3158.206305, Imaginary frequency=-148.3
Ir       1.454780000     -0.068969000     -0.188760000
P       -0.477925000      1.147441000      0.288066000
N       -0.141702000      2.774905000      0.166367000
O       -1.420198000      1.181516000      1.649311000
O       -1.638705000      0.672345000     -0.814060000
C        2.345233000      5.187015000     -0.960579000
C        1.309957000      4.276060000     -1.187954000
C        0.421807000      4.501195000     -2.246475000
C        0.564568000      5.622004000     -3.059676000
C        1.603335000      6.526809000     -2.829513000
C        2.493659000      6.306126000     -1.780150000
C        1.222989000      3.040008000     -0.325642000
C        1.694430000      1.836665000     -1.121599000
H        3.036513000      5.006132000     -0.130728000
C        0.558583000      4.852851000      2.526295000
C       -0.644121000      4.233088000      2.166247000
C       -1.597753000      3.998636000      3.163505000
C       -1.363461000      4.396149000      4.478578000
C       -0.160786000      5.013957000      4.824094000
C        0.807698000      5.227882000      3.844926000
C       -0.903064000      3.926828000      0.700489000
C       -2.373268000      3.915141000      0.328575000
H        1.323523000      5.043055000      1.771764000
C       -3.271908000     -0.290690000      1.302649000
C       -2.130218000      0.059078000      2.004338000
C       -1.661938000     -0.683841000      3.107727000
C       -2.311616000     -1.832482000      3.477578000
C       -3.422959000     -2.306422000      2.733623000
C       -4.052198000     -3.536758000      3.054089000
C       -5.094791000     -4.016000000      2.296798000
C       -5.542897000     -3.282411000      1.176175000
C       -4.964885000     -2.076784000      0.850324000
C       -3.903352000     -1.540019000      1.625587000
C       -3.791803000      0.582656000      0.225806000
C       -2.965502000      0.985454000     -0.810825000
C       -3.457625000      1.684742000     -1.935070000
C       -4.776127000      2.053076000     -1.987552000
C       -5.644872000      1.780003000     -0.899271000
C       -6.989283000      2.232107000     -0.899817000
C       -7.811650000      2.005235000      0.178432000
C       -7.312834000      1.320861000      1.308721000
C       -6.018227000      0.854649000      1.332252000
C       -5.148775000      1.051830000      0.227191000
C        1.803711000     -2.263213000      0.250230000
C        0.458102000     -1.977549000      0.505230000
C       -0.649650000     -2.335504000     -0.456706000
C       -0.359586000     -1.922232000     -1.906065000
C        0.580752000     -0.731203000     -2.033466000
C        2.004141000     -0.820452000     -2.130035000
C        2.784695000     -2.108799000     -2.073233000
C        2.292792000     -3.032129000     -0.962431000
H       -0.394255000      3.793737000     -2.420891000
H       -0.137760000      5.793360000     -3.879311000
H        1.714906000      7.406324000     -3.468164000
H        3.306625000      7.011676000     -1.592638000
H        1.907212000      3.204759000      0.527328000
H        1.128771000      1.822534000     -2.069858000
H        2.744875000      1.992725000     -1.393789000
H       -2.539108000      3.507279000      2.912774000
H       -2.126029000      4.216242000      5.240688000
H        0.025744000      5.317068000      5.857214000
H        1.771985000      5.670473000      4.100501000
H       -0.469792000      4.778744000      0.156778000
H       -2.489391000      3.842514000     -0.759992000
H       -2.928871000      3.087641000      0.786712000
H       -2.834945000      4.856122000      0.659819000
H       -0.788569000     -0.318088000      3.645442000
H       -1.959940000     -2.407700000      4.337411000
H       -3.681512000     -4.103832000      3.911773000
H       -5.567808000     -4.967438000      2.550137000
H       -6.353002000     -3.677118000      0.558644000
H       -5.316006000     -1.526759000     -0.023320000
H       -2.760638000      1.919089000     -2.741784000
H       -5.165938000      2.589317000     -2.856003000
H       -7.355628000      2.777602000     -1.773296000
H       -8.843330000      2.363853000      0.169606000
H       -7.958671000      1.164277000      2.175808000
H       -5.644923000      0.335540000      2.215809000
H        2.463151000     -2.315221000      1.118653000
H        0.158214000     -1.853990000      1.550149000
H       -1.570915000     -1.846233000     -0.115065000
H       -0.844000000     -3.421932000     -0.390956000
H        0.050556000     -2.767013000     -2.481489000
H       -1.309238000     -1.661391000     -2.393550000
H        0.133958000      0.123135000     -2.548973000
H        2.495906000     -0.034812000     -2.714422000
H        3.842978000     -1.857024000     -1.903606000
H        2.748683000     -2.613317000     -3.057066000
H        1.490480000     -3.690699000     -1.325759000
H        3.106850000     -3.701731000     -0.647709000
C        2.864920000      0.141248000      1.569133000
C        3.520804000      0.277784000      0.311671000
C        2.143467000      1.095207000      2.312971000
C        1.764205000     -0.502346000      4.235095000
C        1.208154000     -0.773258000      5.480660000
C        1.601998000      0.758863000      3.632277000
H        1.341051000     -1.760704000      5.928520000
C        0.482822000      0.211226000      6.154156000
C        0.876566000      1.738235000      4.326330000
H        0.045709000     -0.002519000      7.132447000
H        0.773094000      2.723858000      3.878414000
C        0.322700000      1.468727000      5.572399000
H       -0.236641000      2.250240000      6.089586000
H        2.316920000     -1.295588000      3.731179000
H        3.053922000     -0.794504000      2.094512000
H        3.839788000      1.272523000     -0.001168000
H        4.221265000     -0.522459000      0.057486000
H        1.808858000      2.025016000      1.878113000
Cl       3.745693000      3.119465000      2.658775000

109
TSBC-II-Cl-S, E=-3159.039961, G=-3158.222945, Imaginary frequency=-109.5
Ir       0.976658000     -0.367049000      0.120176000
P       -0.998504000      0.693558000      0.275206000
N       -0.750954000      2.343308000      0.313818000
O       -2.064891000      0.546699000      1.517172000
O       -1.980936000      0.282817000     -0.997277000
C        1.750863000      4.798226000     -0.854365000
C        0.659216000      3.931148000     -0.954930000
C       -0.339844000      4.206980000     -1.894203000
C       -0.246403000      5.325526000     -2.718726000
C        0.850763000      6.181974000     -2.617937000
C        1.850062000      5.915139000     -1.683125000
C        0.614039000      2.685886000     -0.100672000
C        1.231826000      1.508975000     -0.846935000
H        2.533347000      4.594048000     -0.116953000
C        0.268233000      4.106181000      2.848395000
C       -0.885008000      3.363209000      2.562544000
C       -1.456006000      2.602672000      3.590303000
C       -0.864320000      2.552111000      4.850633000
C        0.307403000      3.263275000      5.109508000
C        0.867574000      4.051000000      4.106190000
C       -1.430311000      3.370513000      1.144380000
C       -2.944503000      3.378359000      1.039110000
H        0.699576000      4.745794000      2.072948000
C       -3.986392000     -0.651005000      0.747174000
C       -2.931112000     -0.511959000      1.632891000
C       -2.719686000     -1.397486000      2.710803000
C       -3.535730000     -2.488984000      2.859123000
C       -4.563160000     -2.755082000      1.917157000
C       -5.361623000     -3.923591000      2.012807000
C       -6.327943000     -4.197218000      1.073991000
C       -6.527353000     -3.311237000     -0.007799000
C       -5.779867000     -2.161288000     -0.119969000
C       -4.788322000     -1.837635000      0.842864000
C       -4.251398000      0.393231000     -0.271076000
C       -3.245207000      0.796814000     -1.131257000
C       -3.467098000      1.710671000     -2.182722000
C       -4.705888000      2.277589000     -2.338285000
C       -5.752624000      1.985657000     -1.425996000
C       -7.014853000      2.625010000     -1.528835000
C       -8.010024000      2.374697000     -0.614243000
C       -7.775028000      1.477045000      0.450672000
C       -6.567204000      0.828479000      0.568587000
C       -5.525611000      1.045644000     -0.371463000
C        0.534191000     -1.207420000     -1.845176000
C        1.938359000     -1.229831000     -1.648105000
C        2.710026000     -2.488071000     -1.333108000
C        2.106382000     -3.317655000     -0.193001000
C        1.291678000     -2.513382000      0.804709000
C       -0.080879000     -2.292598000      0.691751000
C       -0.936563000     -2.760603000     -0.456797000
C       -0.326515000     -2.460047000     -1.828085000
H       -1.203217000      3.540899000     -1.960114000
H       -1.037162000      5.533254000     -3.443893000
H        0.923196000      7.060357000     -3.263494000
H        2.709115000      6.584220000     -1.592562000
H        1.214657000      2.880673000      0.806148000
H        0.793436000      1.465564000     -1.858867000
H        2.303686000      1.697048000     -0.988152000
H       -2.365534000      2.032745000      3.402361000
H       -1.320813000      1.947319000      5.637995000
H        0.777529000      3.209965000      6.094017000
H        1.774011000      4.628192000      4.302874000
H       -1.091706000      4.314801000      0.690394000
H       -3.255872000      3.438243000     -0.012853000
H       -3.415280000      2.494347000      1.483333000
H       -3.327624000      4.266238000      1.562218000
H       -1.905566000     -1.183617000      3.405944000
H       -3.386475000     -3.179332000      3.692455000
H       -5.184252000     -4.609859000      2.844675000
H       -6.932882000     -5.103030000      1.154798000
H       -7.278712000     -3.542945000     -0.766146000
H       -5.938649000     -1.490720000     -0.965315000
H       -2.639846000      1.936979000     -2.857241000
H       -4.893260000      2.980158000     -3.153703000
H       -7.176488000      3.332119000     -2.346381000
H       -8.975998000      2.877174000     -0.700061000
H       -8.557696000      1.299101000      1.191677000
H       -6.398311000      0.145399000      1.401699000
H        0.141897000     -0.396464000     -2.464887000
H        2.529396000     -0.449378000     -2.141547000
H        3.735154000     -2.194638000     -1.068637000
H        2.800781000     -3.101284000     -2.249388000
H        1.472850000     -4.125815000     -0.590770000
H        2.917530000     -3.820396000      0.353947000
H        1.691150000     -2.474130000      1.822165000
H       -0.618280000     -2.112452000      1.625861000
H       -1.917168000     -2.271210000     -0.375538000
H       -1.128095000     -3.843105000     -0.338644000
H        0.274042000     -3.312715000     -2.180852000
H       -1.136989000     -2.340085000     -2.561109000
C        2.531147000      0.481165000      1.509621000
C        1.280373000      0.245761000      2.162024000
C        3.493314000     -0.504290000      1.249041000
C        4.949799000      0.863019000     -0.285414000
C        6.121769000      0.998677000     -1.024696000
C        4.726960000     -0.278119000      0.500388000
H        6.275211000      1.889959000     -1.637666000
C        7.095589000      0.001514000     -0.982525000
C        5.723751000     -1.269188000      0.545165000
H        8.016326000      0.110153000     -1.560791000
H        5.574501000     -2.114481000      1.220558000
C        6.894622000     -1.130492000     -0.188824000
H        7.663706000     -1.904562000     -0.135106000
H        4.197424000      1.651437000     -0.333628000
H        2.792834000      1.515414000      1.273885000
H        1.197156000     -0.612896000      2.835090000
H        0.749228000      1.132888000      2.520505000
H        3.321213000     -1.516899000      1.583919000
Cl       4.389740000     -1.249443000      3.664400000

109
TSBC-III-Cl-S, E=-3159.026939, G=-3158.209243, Imaginary frequency=-92.0
Ir       0.898132000     -0.434627000      0.025833000
P       -1.089636000      0.603979000      0.254352000
N       -0.883745000      2.254908000      0.196748000
O       -2.110918000      0.520791000      1.544668000
O       -2.113193000      0.087907000     -0.941090000
C        1.378645000      4.726792000     -1.346083000
C        0.343578000      3.788548000     -1.306708000
C       -0.720551000      3.918244000     -2.203381000
C       -0.746292000      4.961177000     -3.125411000
C        0.295118000      5.888679000     -3.164770000
C        1.359017000      5.768570000     -2.272115000
C        0.426147000      2.630474000     -0.338211000
C        1.113186000      1.432759000     -0.999104000
H        2.213331000      4.636332000     -0.644065000
C        0.098795000      3.953278000      2.760816000
C       -1.108237000      3.321442000      2.432134000
C       -1.837472000      2.715963000      3.462771000
C       -1.354987000      2.705771000      4.769895000
C       -0.131461000      3.302023000      5.074466000
C        0.591784000      3.934297000      4.065034000
C       -1.570973000      3.309615000      0.983142000
C       -3.076510000      3.353932000      0.804553000
H        0.653636000      4.489697000      1.986434000
C       -4.160995000     -0.552068000      0.872079000
C       -3.082607000     -0.429953000      1.734854000
C       -2.968608000     -1.212758000      2.904588000
C       -3.891209000     -2.189292000      3.172959000
C       -4.942956000     -2.454273000      2.259462000
C       -5.858051000     -3.515653000      2.478450000
C       -6.849158000     -3.791940000      1.566863000
C       -6.954534000     -3.018474000      0.389888000
C       -6.092700000     -1.971059000      0.158328000
C       -5.073193000     -1.641851000      1.090179000
C       -4.366919000      0.401791000     -0.241625000
C       -3.346358000      0.647708000     -1.140755000
C       -3.526172000      1.430582000     -2.300357000
C       -4.730163000      2.049505000     -2.517039000
C       -5.777879000      1.943237000     -1.565275000
C       -6.994876000      2.652449000     -1.732753000
C       -7.988396000      2.585341000     -0.784887000
C       -7.796398000      1.808012000      0.378418000
C       -6.634836000      1.092890000      0.560929000
C       -5.598204000      1.121035000     -0.408457000
C        2.759764000     -0.141807000      1.159396000
C        1.735470000      0.591889000      1.799219000
C        1.038469000      0.198006000      3.074826000
C        0.646577000     -1.276046000      3.109868000
C        0.253954000     -1.838205000      1.759759000
C        1.156710000     -2.514785000      0.952816000
C        2.612096000     -2.709454000      1.294920000
C        3.353682000     -1.429871000      1.708316000
H       -1.536562000      3.195158000     -2.164961000
H       -1.584881000      5.049659000     -3.820383000
H        0.276438000      6.705324000     -3.890166000
H        2.177363000      6.492216000     -2.293940000
H        1.053549000      2.967495000      0.503005000
H        0.756184000      1.341256000     -2.037433000
H        2.184576000      1.673607000     -1.056912000
H       -2.793808000      2.240804000      3.244322000
H       -1.941836000      2.227179000      5.557884000
H        0.248257000      3.288857000      6.098876000
H        1.538231000      4.429718000      4.294652000
H       -1.185107000      4.235930000      0.530138000
H       -3.334063000      3.405153000     -0.261924000
H       -3.586744000      2.484880000      1.234476000
H       -3.468386000      4.254779000      1.298440000
H       -2.145187000     -0.999236000      3.585790000
H       -3.812692000     -2.787193000      4.083956000
H       -5.750874000     -4.118485000      3.383771000
H       -7.544979000     -4.615451000      1.742034000
H       -7.723539000     -3.257126000     -0.348296000
H       -6.180605000     -1.391235000     -0.760870000
H       -2.698638000      1.507672000     -3.007228000
H       -4.887076000      2.651479000     -3.415139000
H       -7.121597000      3.265652000     -2.628499000
H       -8.918635000      3.141129000     -0.921773000
H       -8.575215000      1.777014000      1.143856000
H       -6.499013000      0.504214000      1.468818000
H        3.431150000      0.433988000      0.513425000
H        1.741800000      1.670689000      1.631615000
H        0.139408000      0.824236000      3.172003000
H        1.674090000      0.451172000      3.942876000
H        1.472792000     -1.884377000      3.506380000
H       -0.184450000     -1.422587000      3.814219000
H       -0.806228000     -2.052656000      1.600880000
H        0.733206000     -3.231751000      0.243181000
H        3.108948000     -3.136237000      0.414704000
H        2.697713000     -3.479184000      2.084215000
H        3.413996000     -1.351707000      2.805754000
H        4.392690000     -1.502371000      1.356378000
C        1.536256000     -1.733424000     -1.737248000
C        0.156010000     -1.352797000     -1.767432000
C        2.562760000     -0.835807000     -2.043206000
C        4.545905000     -2.356265000     -1.674408000
C        5.921977000     -2.513772000     -1.552757000
C        3.992136000     -1.095670000     -1.951316000
H        6.339268000     -3.501218000     -1.342143000
C        6.770274000     -1.415783000     -1.711329000
C        4.860551000     -0.007395000     -2.143979000
H        7.851346000     -1.542227000     -1.615553000
H        4.432483000      0.955631000     -2.431551000
C        6.236204000     -0.163158000     -2.016968000
H        6.898053000      0.692162000     -2.170702000
H        3.897824000     -3.229284000     -1.578020000
H        1.798827000     -2.762836000     -1.485836000
H       -0.133697000     -0.590047000     -2.494507000
H       -0.582204000     -2.149901000     -1.639901000
H        2.296510000      0.136770000     -2.440630000
Cl       2.131521000      0.002908000     -4.687733000

109
TSBC-IV-Cl-S, E=-3159.028752, G=-3158.210386, Imaginary frequency=-122.0
Ir       1.349965000      0.025383000      0.128406000
P       -0.746174000      0.937636000      0.247305000
N       -0.594769000      2.591924000      0.445370000
O       -1.961560000      0.633231000      1.320920000
O       -1.552160000      0.647103000     -1.174593000
C        1.730799000      5.275267000     -0.629259000
C        0.691214000      4.346869000     -0.741410000
C       -0.338467000      4.596345000     -1.653173000
C       -0.326280000      5.744840000     -2.441478000
C        0.720718000      6.660037000     -2.331952000
C        1.750156000      6.421695000     -1.421907000
C        0.738818000      3.077181000      0.080200000
C        1.518430000      1.992587000     -0.670958000
H        2.536433000      5.095449000      0.089174000
C        0.029713000      4.078494000      3.259622000
C       -1.071865000      3.381076000      2.745729000
C       -1.807475000      2.569349000      3.617511000
C       -1.432219000      2.433709000      4.952570000
C       -0.312241000      3.105165000      5.442314000
C        0.415690000      3.935291000      4.591794000
C       -1.408895000      3.515587000      1.269925000
C       -2.895168000      3.504770000      0.958671000
H        0.585036000      4.759715000      2.608671000
C       -3.735283000     -0.495789000      0.176151000
C       -2.769337000     -0.471297000      1.167865000
C       -2.599219000     -1.529173000      2.083794000
C       -3.371078000     -2.656624000      1.973743000
C       -4.328938000     -2.776188000      0.934677000
C       -5.092492000     -3.961711000      0.775963000
C       -6.003143000     -4.083839000     -0.246559000
C       -6.175883000     -3.021606000     -1.161396000
C       -5.450034000     -1.860251000     -1.033375000
C       -4.517165000     -1.690428000      0.023276000
C       -3.898543000      0.657329000     -0.738229000
C       -2.801363000      1.134007000     -1.435700000
C       -2.925000000      2.095946000     -2.460969000
C       -4.147199000      2.659539000     -2.724060000
C       -5.282343000      2.314767000     -1.945581000
C       -6.532933000      2.955415000     -2.140761000
C       -7.616385000      2.644379000     -1.353660000
C       -7.487256000      1.679352000     -0.329956000
C       -6.292630000      1.027272000     -0.127735000
C       -5.159580000      1.309985000     -0.935140000
C        0.906102000     -1.817644000      1.498088000
C        2.072497000     -2.077129000      0.791940000
C        3.467583000     -1.956259000      1.347750000
C        3.765619000     -0.629507000      2.043097000
C        2.916567000      0.524676000      1.537024000
C        1.651863000      0.841022000      2.114697000
C        0.968813000      0.062244000      3.211840000
C        0.943930000     -1.443276000      2.965967000
H       -1.162940000      3.885676000     -1.726673000
H       -1.143112000      5.928467000     -3.144053000
H        0.730761000      7.561362000     -2.949267000
H        2.570545000      7.136657000     -1.323056000
H        1.291172000      3.324061000      1.003576000
H        1.195323000      2.004577000     -1.724288000
H        2.581423000      2.274706000     -0.666211000
H       -2.679661000      2.029871000      3.248202000
H       -2.020289000      1.795177000      5.616481000
H       -0.016801000      2.993433000      6.488256000
H        1.281131000      4.485498000      4.968929000
H       -1.043313000      4.507867000      0.963562000
H       -3.063690000      3.677895000     -0.113016000
H       -3.384264000      2.562244000      1.228231000
H       -3.382193000      4.315483000      1.519568000
H       -1.853363000     -1.417162000      2.870189000
H       -3.246178000     -3.481403000      2.679139000
H       -4.936972000     -4.780812000      1.482613000
H       -6.584380000     -5.001638000     -0.359864000
H       -6.882656000     -3.127793000     -1.987675000
H       -5.575311000     -1.062796000     -1.764986000
H       -2.034340000      2.360211000     -3.032449000
H       -4.253880000      3.400195000     -3.520220000
H       -6.614678000      3.712971000     -2.924399000
H       -8.572515000      3.149177000     -1.508656000
H       -8.342483000      1.451527000      0.310428000
H       -6.204060000      0.288763000      0.670300000
H       -0.022813000     -2.250748000      1.115793000
H        2.030728000     -2.733985000     -0.086694000
H        4.161422000     -2.088758000      0.505180000
H        3.655625000     -2.813098000      2.020798000
H        3.626757000     -0.714333000      3.133384000
H        4.826452000     -0.378379000      1.899057000
H        3.482964000      1.372435000      1.138342000
H        1.388158000      1.899731000      2.148153000
H       -0.060003000      0.444484000      3.286600000
H        1.442107000      0.298755000      4.182772000
H        1.825812000     -1.922121000      3.417957000
H        0.079850000     -1.892637000      3.477543000
C        1.342815000     -0.593781000     -2.003655000
C        2.679402000     -0.502126000     -1.466776000
C        0.492134000     -1.705872000     -1.861838000
C       -1.244993000     -1.055531000     -3.563229000
C       -2.492338000     -1.271904000     -4.134347000
C       -0.786001000     -1.882557000     -2.525046000
H       -2.843806000     -0.620153000     -4.937314000
C       -3.298510000     -2.318295000     -3.680391000
C       -1.601096000     -2.942844000     -2.092173000
H       -4.282784000     -2.481355000     -4.125865000
H       -1.229582000     -3.605149000     -1.306932000
C       -2.849826000     -3.156868000     -2.659392000
H       -3.480808000     -3.972992000     -2.301729000
H       -0.622524000     -0.233990000     -3.921320000
H        1.006266000      0.199955000     -2.675679000
H        3.226107000     -1.441404000     -1.361168000
H        3.281111000      0.329241000     -1.846300000
H        0.737287000     -2.492432000     -1.165096000
Cl       2.118294000     -3.844304000     -2.420661000

109
TSBC-V-Cl-S, E=-3159.03087, G=-3158.212305, Imaginary frequency=-120.8
Ir       1.009449000     -0.088808000      0.255774000
P       -0.985802000      0.901485000      0.380138000
N       -0.819063000      2.561538000      0.293658000
O       -1.973514000      0.791105000      1.690073000
O       -2.011103000      0.366785000     -0.806253000
C        1.464746000      5.006027000     -1.277182000
C        0.397859000      4.104898000     -1.210185000
C       -0.700641000      4.297013000     -2.054595000
C       -0.727850000      5.362688000     -2.951016000
C        0.345896000      6.251382000     -3.018532000
C        1.443396000      6.070003000     -2.177869000
C        0.483923000      2.919335000     -0.277169000
C        1.067933000      1.708457000     -0.992297000
H        2.324085000      4.868290000     -0.613673000
C        0.328353000      4.575292000      2.586278000
C       -0.790232000      3.740919000      2.461395000
C       -1.200963000      3.007638000      3.581477000
C       -0.489635000      3.078247000      4.777209000
C        0.643467000      3.885916000      4.878082000
C        1.046310000      4.643277000      3.779966000
C       -1.466433000      3.618127000      1.106303000
C       -2.982692000      3.558830000      1.150571000
H        0.637840000      5.185696000      1.732916000
C       -3.953502000     -0.410044000      1.083727000
C       -2.845086000     -0.248845000      1.899524000
C       -2.604189000     -1.071494000      3.019831000
C       -3.474821000     -2.086395000      3.318513000
C       -4.580249000     -2.359878000      2.474202000
C       -5.448976000     -3.451882000      2.730997000
C       -6.472881000     -3.759028000      1.866581000
C       -6.662833000     -2.984153000      0.700711000
C       -5.853915000     -1.902664000      0.438266000
C       -4.803189000     -1.542524000      1.322968000
C       -4.246041000      0.562652000      0.004759000
C       -3.276976000      0.876240000     -0.932181000
C       -3.538294000      1.698048000     -2.048435000
C       -4.773633000      2.275370000     -2.191809000
C       -5.775159000      2.088922000     -1.204027000
C       -7.027109000      2.749927000     -1.295358000
C       -7.975228000      2.607036000     -0.310392000
C       -7.700440000      1.799701000      0.815446000
C       -6.502938000      1.130651000      0.924038000
C       -5.510746000      1.236104000     -0.086118000
C        1.656344000      0.957293000      2.058009000
C        1.164333000     -0.333837000      2.414920000
C        2.032324000     -1.506902000      2.800894000
C        3.200599000     -1.725704000      1.838952000
C        2.890319000     -1.273296000      0.423730000
C        3.195127000     -0.005996000     -0.092012000
C        3.797038000      1.123475000      0.704724000
C        3.131845000      1.321763000      2.068573000
H       -1.545104000      3.607832000     -1.989252000
H       -1.595517000      5.502942000     -3.600577000
H        0.324056000      7.087787000     -3.721071000
H        2.285590000      6.765083000     -2.218537000
H        1.169672000      3.190134000      0.546167000
H        0.514468000      1.538452000     -1.930120000
H        2.102907000      1.931705000     -1.274690000
H       -2.076527000      2.362207000      3.514632000
H       -0.823128000      2.495112000      5.639184000
H        1.203284000      3.933802000      5.815129000
H        1.919677000      5.295974000      3.852920000
H       -1.217650000      4.539155000      0.556519000
H       -3.394052000      3.516236000      0.132513000
H       -3.367569000      2.698607000      1.709181000
H       -3.355937000      4.473200000      1.633899000
H       -1.731091000     -0.867040000      3.640302000
H       -3.304154000     -2.718085000      4.192808000
H       -5.276647000     -4.055513000      3.625860000
H       -7.129728000     -4.607724000      2.069666000
H       -7.456309000     -3.248202000     -0.002000000
H       -6.008638000     -1.317565000     -0.468959000
H       -2.743674000      1.842459000     -2.781817000
H       -4.991428000      2.906075000     -3.056926000
H       -7.218182000      3.387416000     -2.162337000
H       -8.933297000      3.125711000     -0.388547000
H       -8.443456000      1.708615000      1.611076000
H       -6.302893000      0.518621000      1.804016000
H        0.989217000      1.793655000      2.291147000
H        0.174630000     -0.352124000      2.880885000
H        1.392421000     -2.402002000      2.804351000
H        2.397177000     -1.387646000      3.839461000
H        4.104870000     -1.206723000      2.192200000
H        3.464758000     -2.794125000      1.815811000
H        2.834957000     -2.066846000     -0.324778000
H        3.351427000      0.055660000     -1.174577000
H        3.694067000      2.046366000      0.112282000
H        4.885680000      0.959432000      0.810364000
H        3.648789000      0.736959000      2.845560000
H        3.235273000      2.373440000      2.375207000
C       -0.139338000     -2.078543000     -0.719164000
C        0.575722000     -1.170956000     -1.573122000
C        0.410279000     -3.286898000     -0.192563000
C       -1.653853000     -4.144021000      0.962559000
C       -2.243730000     -4.930763000      1.944975000
C       -0.257994000     -4.073672000      0.854364000
H       -3.332325000     -4.992909000      1.999599000
C       -1.453906000     -5.639419000      2.852090000
C        0.526415000     -4.800781000      1.761255000
H       -1.922650000     -6.255781000      3.623188000
H        1.615292000     -4.768895000      1.669033000
C       -0.064294000     -5.568591000      2.760730000
H        0.562318000     -6.125360000      3.461538000
H       -2.284697000     -3.605270000      0.252729000
H       -1.214848000     -1.927022000     -0.606429000
H        1.502112000     -1.540983000     -2.029398000
H       -0.032390000     -0.586047000     -2.269655000
H        1.493898000     -3.382755000     -0.201043000
Cl       0.264119000     -4.775405000     -1.936375000

109
TSBC-VI-Cl-S, E=-3159.025525, G=-3158.208141, Imaginary frequency=-92.4
Ir       0.605861000     -0.443089000      0.037603000
P       -1.360528000      0.648355000      0.304650000
N       -1.094805000      2.287653000      0.335178000
O       -2.250583000      0.437089000      1.671785000
O       -2.467020000      0.251549000     -0.835503000
C        1.080159000      4.817554000     -1.198028000
C        0.065256000      3.857553000     -1.176836000
C       -1.023215000      4.004435000     -2.043025000
C       -1.093016000      5.087599000     -2.914528000
C       -0.071316000      6.038613000     -2.934993000
C        1.016347000      5.900784000     -2.074335000
C        0.190768000      2.650015000     -0.276556000
C        0.752717000      1.467723000     -1.057145000
H        1.932508000      4.711699000     -0.519864000
C        0.137702000      4.239003000      2.649855000
C       -0.973172000      3.394770000      2.526744000
C       -1.325008000      2.592325000      3.619432000
C       -0.565960000      2.610966000      4.787375000
C        0.556843000      3.433518000      4.886644000
C        0.902679000      4.255683000      3.816131000
C       -1.703952000      3.327985000      1.196745000
C       -3.217472000      3.273213000      1.300306000
H        0.402722000      4.898080000      1.817995000
C       -4.214159000     -0.805467000      1.071431000
C       -3.065141000     -0.668977000      1.831164000
C       -2.702602000     -1.605443000      2.822127000
C       -3.469704000     -2.725730000      3.014312000
C       -4.596903000     -2.979205000      2.192872000
C       -5.353555000     -4.171774000      2.325885000
C       -6.410766000     -4.431373000      1.486811000
C       -6.743023000     -3.510998000      0.467877000
C       -6.040164000     -2.337300000      0.325585000
C       -4.963647000     -2.023151000      1.195457000
C       -4.636411000      0.258239000      0.132464000
C       -3.760699000      0.702503000     -0.837719000
C       -4.143660000      1.589529000     -1.863140000
C       -5.412317000      2.109109000     -1.862400000
C       -6.324528000      1.789093000     -0.823097000
C       -7.612459000      2.380860000     -0.766716000
C       -8.479389000      2.090764000      0.260187000
C       -8.085972000      1.196638000      1.280475000
C       -6.849448000      0.593838000      1.246191000
C       -5.937087000      0.857926000      0.191334000
C        1.310974000      0.585024000      1.793082000
C        0.790673000     -0.692108000      2.177218000
C        1.620702000     -1.880477000      2.583047000
C        2.805187000     -2.090477000      1.647482000
C        2.472317000     -1.692990000      0.223231000
C        2.797957000     -0.453235000     -0.344541000
C        3.467263000      0.653377000      0.433994000
C        2.789547000      0.943412000      1.776392000
H       -1.823960000      3.262444000     -2.018441000
H       -1.950896000      5.191483000     -3.583402000
H       -0.126070000      6.888664000     -3.619077000
H        1.817854000      6.643438000     -2.080493000
H        0.898799000      2.908210000      0.530845000
H        0.212860000      1.378310000     -2.010677000
H        1.792755000      1.684917000     -1.321100000
H       -2.191116000      1.934097000      3.550621000
H       -0.854278000      1.976416000      5.629110000
H        1.153063000      3.442156000      5.802188000
H        1.768064000      4.918837000      3.889538000
H       -1.468019000      4.262706000      0.664428000
H       -3.670744000      3.275986000      0.299387000
H       -3.583850000      2.391244000      1.837577000
H       -3.563788000      4.167930000      1.837099000
H       -1.822469000     -1.412845000      3.435449000
H       -3.203516000     -3.447811000      3.789747000
H       -5.068311000     -4.888121000      3.100499000
H       -6.981941000     -5.356561000      1.591451000
H       -7.557370000     -3.738583000     -0.223471000
H       -6.289272000     -1.648422000     -0.481741000
H       -3.423324000      1.820149000     -2.648514000
H       -5.729925000      2.788894000     -2.656305000
H       -7.899500000      3.081121000     -1.555286000
H       -9.467036000      2.556032000      0.294713000
H       -8.768389000      0.983294000      2.106485000
H       -6.556157000     -0.090626000      2.043259000
H        0.662796000      1.427594000      2.052091000
H       -0.187963000     -0.658987000      2.659181000
H        0.971144000     -2.769178000      2.565427000
H        1.952265000     -1.765615000      3.632246000
H        3.682920000     -1.523763000      1.990883000
H        3.109081000     -3.147373000      1.656303000
H        2.360480000     -2.531152000     -0.465971000
H        2.933234000     -0.412689000     -1.430397000
H        3.458902000      1.562373000     -0.184693000
H        4.534621000      0.401661000      0.571843000
H        3.296293000      0.417201000      2.600674000
H        2.888291000      2.013329000      2.011134000
C        0.110101000     -2.071272000     -1.460402000
C       -0.464483000     -2.335309000     -0.174406000
C       -0.388568000     -1.126356000     -2.359927000
C        1.644610000     -0.991517000     -3.844881000
C        2.279643000     -0.457903000     -4.962211000
C        0.309075000     -0.668428000     -3.557955000
H        3.320167000     -0.717784000     -5.171039000
C        1.590412000      0.407850000     -5.812666000
C       -0.378631000      0.189022000     -4.433541000
H        2.091072000      0.828102000     -6.688327000
H       -1.440556000      0.361342000     -4.244314000
C        0.257204000      0.725255000     -5.547090000
H       -0.292548000      1.386808000     -6.220601000
H        2.200063000     -1.662760000     -3.186765000
H        0.988121000     -2.645662000     -1.763577000
H       -1.543554000     -2.201827000     -0.056342000
H       -0.063518000     -3.188230000      0.378483000
H       -1.358512000     -0.682554000     -2.166970000
Cl      -2.762110000     -1.999618000     -3.499372000

109
TSBC-VII-Cl-S, E=-3159.027733, G=-3158.207399, Imaginary frequency=-89.7
Ir       1.133664000     -0.257452000     -0.130436000
P       -0.929417000      0.633037000      0.247975000
N       -0.792538000      2.277819000      0.456369000
O       -1.943578000      0.294123000      1.498533000
O       -1.928158000      0.270582000     -1.019844000
C        1.371939000      5.093535000     -0.483092000
C        0.400500000      4.112760000     -0.699726000
C       -0.626206000      4.370114000     -1.614509000
C       -0.676912000      5.579547000     -2.302359000
C        0.303697000      6.549568000     -2.088477000
C        1.328438000      6.303152000     -1.176062000
C        0.510601000      2.781856000      0.010596000
C        1.187329000      1.767902000     -0.904667000
H        2.167388000      4.907171000      0.244328000
C       -0.145624000      4.515762000      3.044376000
C       -0.778231000      3.313819000      2.707864000
C       -0.698251000      2.241827000      3.605576000
C        0.008562000      2.362106000      4.799867000
C        0.631203000      3.566986000      5.126443000
C        0.549145000      4.646279000      4.247300000
C       -1.500878000      3.201950000      1.376477000
C       -3.000579000      3.003979000      1.518327000
H       -0.192026000      5.358491000      2.347669000
C       -3.973689000     -0.698343000      0.657911000
C       -2.921448000     -0.675738000      1.561785000
C       -2.839711000     -1.572578000      2.649916000
C       -3.764088000     -2.579191000      2.761416000
C       -4.767921000     -2.760469000      1.777466000
C       -5.664274000     -3.859277000      1.827339000
C       -6.612939000     -4.042313000      0.849354000
C       -6.696318000     -3.130936000     -0.226988000
C       -5.852122000     -2.046443000     -0.294471000
C       -4.872270000     -1.817924000      0.707891000
C       -4.193832000      0.408706000     -0.299257000
C       -3.176204000      0.829706000     -1.132389000
C       -3.362083000      1.809004000     -2.129867000
C       -4.578621000      2.429822000     -2.250673000
C       -5.634469000      2.124960000     -1.353079000
C       -6.869453000      2.820792000     -1.412687000
C       -7.869314000      2.563411000     -0.505437000
C       -7.665002000      1.602739000      0.509472000
C       -6.486050000      0.896985000      0.581519000
C       -5.442873000      1.116720000     -0.356093000
C        0.610441000     -2.080478000     -1.261775000
C        0.485051000     -0.963431000     -2.120281000
C        1.443743000     -0.578325000     -3.214895000
C        2.905113000     -0.621728000     -2.783608000
C        3.108068000     -0.303738000     -1.318166000
C        3.180211000     -1.273693000     -0.330176000
C        2.969483000     -2.749722000     -0.527100000
C        1.734415000     -3.099389000     -1.361170000
H       -1.403302000      3.617895000     -1.763686000
H       -1.490538000      5.769961000     -3.006794000
H        0.263567000      7.499694000     -2.626388000
H        2.094629000      7.060880000     -0.994752000
H        1.143300000      2.936076000      0.902263000
H        0.714233000      1.807249000     -1.898051000
H        2.227181000      2.090186000     -1.032430000
H       -1.160920000      1.281674000      3.375199000
H        0.080477000      1.482863000      5.445285000
H        1.186953000      3.662653000      6.062662000
H        1.037071000      5.593236000      4.492166000
H       -1.382222000      4.179337000      0.884392000
H       -3.487183000      2.972940000      0.534103000
H       -3.268323000      2.101220000      2.078249000
H       -3.401134000      3.868544000      2.066604000
H       -2.037955000     -1.456687000      3.394583000
H       -3.705064000     -3.274513000      3.602043000
H       -5.576508000     -4.564341000      2.657835000
H       -7.294169000     -4.895010000      0.895292000
H       -7.434114000     -3.290927000     -1.016671000
H       -5.922595000     -1.356885000     -1.136732000
H       -2.528388000      2.038549000     -2.794995000
H       -4.739976000      3.183873000     -3.024602000
H       -7.004507000      3.578254000     -2.188941000
H       -8.813553000      3.110102000     -0.556407000
H       -8.447602000      1.421508000      1.249700000
H       -6.340462000      0.167542000      1.378399000
H       -0.324518000     -2.469022000     -0.848001000
H       -0.533803000     -0.618891000     -2.301279000
H        1.189579000      0.443914000     -3.535197000
H        1.276926000     -1.215651000     -4.102717000
H        3.339202000     -1.613038000     -2.983686000
H        3.492148000      0.090939000     -3.380973000
H        3.588308000      0.649524000     -1.088659000
H        3.753458000     -0.994608000      0.557760000
H        2.867462000     -3.208565000      0.466355000
H        3.883943000     -3.187071000     -0.969728000
H        2.002821000     -3.231084000     -2.421970000
H        1.350795000     -4.073286000     -1.024613000
C        1.677224000     -0.938168000      1.971521000
C        1.764769000      0.485200000      1.769145000
C        0.494267000     -1.665382000      2.160207000
C        1.501328000     -3.905775000      2.654861000
C        1.482411000     -5.291710000      2.546167000
C        0.461048000     -3.132870000      2.116820000
H        2.294063000     -5.880090000      2.980735000
C        0.423492000     -5.932735000      1.898905000
C       -0.609304000     -3.788554000      1.492094000
H        0.410836000     -7.022016000      1.814583000
H       -1.434558000     -3.202483000      1.084516000
C       -0.625406000     -5.176425000      1.378144000
H       -1.465378000     -5.667748000      0.881299000
H        2.308292000     -3.411377000      3.199342000
H        2.600206000     -1.513246000      2.052388000
H        1.026435000      1.115444000      2.274224000
H        2.774727000      0.909340000      1.807515000
H       -0.453437000     -1.148480000      2.136963000
Cl      -0.019456000     -1.342667000      4.658655000

109
TSBC-VIII-Cl-S, E=-3159.023489, G=-3158.203726, Imaginary frequency=-136.2
Ir       0.676538000     -0.805644000      0.370671000
P       -1.255875000      0.330142000      0.561827000
N       -0.961721000      1.951118000      0.734573000
O       -2.352134000      0.069760000      1.767232000
O       -2.216036000      0.023778000     -0.748348000
C        1.579744000      4.511810000      0.114232000
C        0.580033000      3.613178000     -0.267846000
C       -0.237711000      3.930926000     -1.358340000
C       -0.060863000      5.125179000     -2.051699000
C        0.943679000      6.015894000     -1.668028000
C        1.763956000      5.704918000     -0.584638000
C        0.450221000      2.295004000      0.457698000
C        1.151643000      1.198192000     -0.346525000
H        2.217654000      4.269284000      0.969021000
C       -0.614122000      4.395828000      3.242836000
C       -1.223267000      3.189976000      2.884091000
C       -1.420632000      2.217688000      3.873585000
C       -1.009771000      2.446460000      5.185125000
C       -0.408764000      3.657420000      5.533586000
C       -0.217367000      4.634295000      4.558843000
C       -1.712073000      2.999987000      1.458371000
C       -3.229121000      2.912117000      1.398394000
H       -0.449799000      5.159772000      2.477438000
C       -4.300394000     -0.981081000      0.825999000
C       -3.269272000     -0.958854000      1.751830000
C       -3.152031000     -1.933374000      2.766052000
C       -4.025742000     -2.988443000      2.806454000
C       -5.024525000     -3.136345000      1.811087000
C       -5.884322000     -4.264496000      1.792498000
C       -6.824170000     -4.418981000      0.801333000
C       -6.931771000     -3.449955000     -0.220609000
C       -6.123076000     -2.336684000     -0.220397000
C       -5.158105000     -2.133342000      0.801256000
C       -4.504598000      0.143433000     -0.115321000
C       -3.458783000      0.575412000     -0.908300000
C       -3.615017000      1.556686000     -1.909345000
C       -4.833425000      2.164361000     -2.073709000
C       -5.919307000      1.847468000     -1.216684000
C       -7.158687000      2.530203000     -1.320444000
C       -8.190714000      2.255599000     -0.455099000
C       -8.017696000      1.288518000      0.559882000
C       -6.834114000      0.596589000      0.675738000
C       -5.755944000      0.838142000     -0.215686000
C       -0.180760000     -2.389936000     -0.835446000
C        0.187384000     -1.278357000     -1.664290000
C        1.356635000     -1.234099000     -2.615106000
C        2.666266000     -1.678784000     -1.978185000
C        2.702723000     -1.424954000     -0.485208000
C        2.323562000     -2.393839000      0.442108000
C        1.746161000     -3.745008000      0.116899000
C        0.583972000     -3.703493000     -0.869468000
H       -1.029955000      3.236006000     -1.649367000
H       -0.710954000      5.365231000     -2.896792000
H        1.083133000      6.953076000     -2.212093000
H        2.550537000      6.397997000     -0.276133000
H        0.960804000      2.405215000      1.427204000
H        0.884075000      1.304173000     -1.408022000
H        2.234317000      1.369803000     -0.267849000
H       -1.905789000      1.275816000      3.613615000
H       -1.163363000      1.674505000      5.942948000
H       -0.090918000      3.836269000      6.563325000
H        0.248743000      5.587425000      4.820926000
H       -1.446076000      3.923391000      0.922547000
H       -3.584094000      2.878453000      0.360556000
H       -3.630756000      2.048825000      1.941062000
H       -3.635517000      3.820583000      1.864973000
H       -2.373933000     -1.813766000      3.520489000
H       -3.945578000     -3.737493000      3.597489000
H       -5.775753000     -5.015928000      2.578599000
H       -7.477592000     -5.294192000      0.793465000
H       -7.660113000     -3.587551000     -1.023068000
H       -6.212015000     -1.603318000     -1.022496000
H       -2.756351000      1.805680000     -2.534784000
H       -4.972876000      2.921024000     -2.849276000
H       -7.272196000      3.290463000     -2.097364000
H       -9.138349000      2.791944000     -0.540546000
H       -8.829400000      1.091020000      1.263742000
H       -6.712542000     -0.140685000      1.469971000
H       -1.251889000     -2.488310000     -0.634246000
H       -0.645728000     -0.663850000     -2.009699000
H        1.457134000     -0.192793000     -2.958695000
H        1.125995000     -1.824655000     -3.521406000
H        2.842841000     -2.751616000     -2.151927000
H        3.511042000     -1.155568000     -2.449181000
H        3.402379000     -0.657967000     -0.142570000
H        2.778889000     -2.356120000      1.439594000
H        1.400777000     -4.182281000      1.065177000
H        2.560382000     -4.404210000     -0.237584000
H        0.933859000     -3.878690000     -1.900599000
H       -0.109041000     -4.528075000     -0.648051000
C        0.968587000     -0.345420000      2.554910000
C        0.434315000     -1.670929000      2.347033000
C        2.328863000     -0.022471000      2.413816000
C        2.339985000      2.257907000      3.487222000
C        2.968969000      3.483699000      3.677445000
C        2.926911000      1.281256000      2.665604000
H        2.507008000      4.226798000      4.329176000
C        4.179116000      3.763437000      3.040398000
C        4.158028000      1.567695000      2.049858000
H        4.665776000      4.730002000      3.191690000
H        4.636298000      0.798866000      1.438088000
C        4.773600000      2.801688000      2.222351000
H        5.726410000      3.010124000      1.730868000
H        1.395592000      2.055030000      3.995363000
H        0.308927000      0.431991000      2.955458000
H        1.095300000     -2.502707000      2.595789000
H       -0.594194000     -1.820409000      2.671316000
H        3.014183000     -0.737842000      1.988100000
Cl       3.522643000     -1.821998000      4.001417000

109
TSAB-II-Br-re, E=-5732.295072, G=-5731.489128, Imaginary frequency=-225.3
Ir       1.122794000     -0.634902000     -0.137482000
P       -0.538821000      0.839949000      0.462891000
N        0.114041000      2.330385000      0.771481000
O       -1.514205000      0.651997000      1.791556000
O       -1.692946000      0.938560000     -0.716818000
C        3.017769000      4.469454000      0.342849000
C        1.940727000      3.720031000     -0.132538000
C        1.251221000      4.166309000     -1.266637000
C        1.633537000      5.338861000     -1.911752000
C        2.717845000      6.078575000     -1.434757000
C        3.409334000      5.640452000     -0.307141000
C        1.562556000      2.417524000      0.539085000
C        2.077241000      1.253687000     -0.311217000
H        3.546531000      4.136411000      1.240168000
C        0.928697000      4.873546000      3.125324000
C        0.296556000      3.660882000      2.835390000
C        0.373869000      2.620477000      3.766335000
C        1.092690000      2.773510000      4.949443000
C        1.715604000      3.989676000      5.232058000
C        1.624366000      5.042955000      4.322461000
C       -0.435553000      3.487730000      1.517659000
C       -1.943923000      3.527140000      1.705682000
H        0.889932000      5.687686000      2.395708000
C       -3.481201000     -0.464348000      1.044706000
C       -2.363760000     -0.425829000      1.861154000
C       -2.058755000     -1.445907000      2.791170000
C       -2.837580000     -2.574702000      2.822527000
C       -3.908443000     -2.744048000      1.906036000
C       -4.654811000     -3.949689000      1.861948000
C       -5.665863000     -4.121397000      0.946217000
C       -5.966985000     -3.089491000      0.029770000
C       -5.274254000     -1.900868000      0.059557000
C       -4.235945000     -1.684546000      1.002898000
C       -3.876696000      0.729010000      0.257558000
C       -2.986726000      1.362718000     -0.593921000
C       -3.368297000      2.440011000     -1.424096000
C       -4.647308000      2.926840000     -1.365763000
C       -5.580300000      2.389896000     -0.441788000
C       -6.883482000      2.935831000     -0.317059000
C       -7.766632000      2.449761000      0.617480000
C       -7.369814000      1.401429000      1.476126000
C       -6.118090000      0.839881000      1.367997000
C       -5.190502000      1.297346000      0.395050000
C        0.551103000     -0.385089000     -2.216546000
C        1.859547000     -0.940544000     -2.167547000
C        2.168854000     -2.373258000     -2.514417000
C        1.225876000     -3.366552000     -1.839152000
C        0.693005000     -2.875203000     -0.509954000
C       -0.534343000     -2.238439000     -0.364401000
C       -1.408287000     -1.913837000     -1.547758000
C       -0.678137000     -1.159501000     -2.667548000
H        0.396129000      3.589886000     -1.632980000
H        1.082965000      5.680768000     -2.791658000
H        3.018932000      6.998998000     -1.940620000
H        4.254452000      6.217213000      0.076291000
H        2.059235000      2.405817000      1.525024000
H        1.979169000      1.549770000     -1.367279000
H        3.157404000      1.169239000     -0.127464000
H       -0.110117000      1.663278000      3.567653000
[truncated: 277,979 more chars]
